# Supplementary material for: Antidepressant Mechanisms of L-Theanine in Tea Based on Network Pharmacology, Molecular Docking, and Molecular Dynamics Simulations
Source: Foods. 2026 Feb 4;15(3):555. doi: 10.3390/foods15030555 (PMC12897157; doi:10.3390/foods15030555)
Supplement: Supplementary file 1 [file foods-15-00555-s001.zip]

Archive with 1 entries (1 files):
- foods-4115215-supplementary.xlsx
