# Supplementary material for: Antidepressant Mechanisms of L-Theanine in Tea Based on Network Pharmacology, Molecular Docking, and Molecular Dynamics Simulations
Source: Foods. 2026 Feb 4;15(3):555. doi: 10.3390/foods15030555 (PMC12897157; doi:10.3390/foods15030555)
Supplement: Supplementary file 1 [file foods-15-00555-s001.zip › foods-4115215-supplementary.xlsx]

## Sheet: Table S1
Table S1 Information on 204 Predicted Targets of L-Theanine
NO.	Gene ID	compound
1	NOS1	L-Theanine
2	KYNU	L-Theanine
3	DPP4	L-Theanine
4	KMO	L-Theanine
5	ITGA2B	L-Theanine
6	ITGB3	L-Theanine
7	MME	L-Theanine
8	HTR2B	L-Theanine
9	HTR1A	L-Theanine
10	HTR2A	L-Theanine
11	HTR2C	L-Theanine
12	HTR7	L-Theanine
13	GABBR2	L-Theanine
14	GABBR1	L-Theanine
15	NOS2	L-Theanine
16	CPB2	L-Theanine
17	TH	L-Theanine
18	SLC15A1	L-Theanine
19	NOS3	L-Theanine
20	HSD11B1	L-Theanine
21	KDM4E	L-Theanine
22	FYN	L-Theanine
23	EGFR	L-Theanine
24	CPB1	L-Theanine
25	GRIA1	L-Theanine
26	GRM8	L-Theanine
27	PTPRA	L-Theanine
28	ITGB1	L-Theanine
29	ITGA5	L-Theanine
30	MAPKAPK2	L-Theanine
31	FKBP1A	L-Theanine
32	SRD5A2	L-Theanine
33	LCK	L-Theanine
34	ACE	L-Theanine
35	RNPEP	L-Theanine
36	ENPEP	L-Theanine
37	ARG1	L-Theanine
38	BHMT	L-Theanine
39	ODC1	L-Theanine
40	DDAH1	L-Theanine
41	DNPEP	L-Theanine
42	SLC1A3	L-Theanine
43	SLC1A2	L-Theanine
44	SLC1A1	L-Theanine
45	FOLH1	L-Theanine
46	FURIN	L-Theanine
47	GFPT1	L-Theanine
48	GGH	L-Theanine
49	HAGH	L-Theanine
50	GNPAT	L-Theanine
51	GRIA2	L-Theanine
52	GRIA3	L-Theanine
53	GRIA4	L-Theanine
54	GRIK1	L-Theanine
55	GRIK2	L-Theanine
56	GRIK3	L-Theanine
57	GRIK5	L-Theanine
58	GRM6	L-Theanine
59	GCLC	L-Theanine
60	GSTA1	L-Theanine
61	GSTA2	L-Theanine
62	GSTK1	L-Theanine
63	GSTM1	L-Theanine
64	GSTP1	L-Theanine
65	SLC7A5	L-Theanine
66	GLO1	L-Theanine
67	LTA4H	L-Theanine
68	ABCC2	L-Theanine
69	NAALAD2	L-Theanine
70	NOD1	L-Theanine
71	OTC	L-Theanine
72	PLA2G5	L-Theanine
73	PCSK6	L-Theanine
74	SLC15A2	L-Theanine
75	SLCO4C1	L-Theanine
76	SLC7A11	L-Theanine
77	MAPK1	L-Theanine
78	PTGS1	L-Theanine
79	NFKB1	L-Theanine
80	BLM	L-Theanine
81	CTSD	L-Theanine
82	SLC6A5	L-Theanine
83	OPRD1	L-Theanine
84	DPP7	L-Theanine
85	CYP2A6	L-Theanine
86	DPP8	L-Theanine
87	CHRNB4	L-Theanine
88	DPP9	L-Theanine
89	TDP1	L-Theanine
90	S1PR3	L-Theanine
91	PIK3R1	L-Theanine
92	PTPN1	L-Theanine
93	GLRA1	L-Theanine
94	OPRM1	L-Theanine
95	NTSR2	L-Theanine
96	FPR1	L-Theanine
97	CXCR4	L-Theanine
98	CYP3A4	L-Theanine
99	PIK3CD	L-Theanine
100	ADORA1	L-Theanine
101	APEX1	L-Theanine
102	PTGS2	L-Theanine
103	ULK3	L-Theanine
104	FPR2	L-Theanine
105	AOC3	L-Theanine
106	CSNK2B	L-Theanine
107	RORB	L-Theanine
108	NR1I2	L-Theanine
109	CAMKK2	L-Theanine
110	CCR1	L-Theanine
111	RXFP1	L-Theanine
112	TRIM24	L-Theanine
113	CD38	L-Theanine
114	MDM4	L-Theanine
115	MAP2K2	L-Theanine
116	ROCK1	L-Theanine
117	CNR1	L-Theanine
118	CLK4	L-Theanine
119	NFE2L2	L-Theanine
120	GCK	L-Theanine
121	AKT3	L-Theanine
122	TAOK3	L-Theanine
123	ADORA2B	L-Theanine
124	DCUN1D1	L-Theanine
125	GPR35	L-Theanine
126	ADAM10	L-Theanine
127	P2RY12	L-Theanine
128	S1PR5	L-Theanine
129	PAK4	L-Theanine
130	HCK	L-Theanine
131	SCN3A	L-Theanine
132	TMPRSS6	L-Theanine
133	MAP3K5	L-Theanine
134	NOX1	L-Theanine
135	TAOK1	L-Theanine
136	S1PR4	L-Theanine
137	PSMB2	L-Theanine
138	SCN4A	L-Theanine
139	SLC40A1	L-Theanine
140	TACR2	L-Theanine
141	TGFBR2	L-Theanine
142	AURKB	L-Theanine
143	PTPN2	L-Theanine
144	TOP1	L-Theanine
145	CCR5	L-Theanine
146	AHCY	L-Theanine
147	WDR5	L-Theanine
148	CASP6	L-Theanine
149	CDK5	L-Theanine
150	PTPN11	L-Theanine
151	MARK3	L-Theanine
152	SLC5A1	L-Theanine
153	KIF11	L-Theanine
154	AAK1	L-Theanine
155	KCNK9	L-Theanine
156	TLR4	L-Theanine
157	PARP1	L-Theanine
158	PDGFRA	L-Theanine
159	EP300	L-Theanine
160	SCN2A	L-Theanine
161	GRIN1	L-Theanine
162	CYSLTR2	L-Theanine
163	PIK3CB	L-Theanine
164	PIK3CG	L-Theanine
165	GPR55	L-Theanine
166	KLF5	L-Theanine
167	ARG2	L-Theanine
168	PDPK1	L-Theanine
169	PRKAA1	L-Theanine
170	MELK	L-Theanine
171	MC5R	L-Theanine
172	CASP8	L-Theanine
173	PRKCA	L-Theanine
174	P2RX7	L-Theanine
175	RPS6KA5	L-Theanine
176	CHRNA1	L-Theanine
177	CAMK2D	L-Theanine
178	AKT2	L-Theanine
179	RET	L-Theanine
180	EPHB2	L-Theanine
181	KDM1A	L-Theanine
182	SPHK1	L-Theanine
183	PRKACA	L-Theanine
184	FER	L-Theanine
185	IRAK1	L-Theanine
186	NR2E3	L-Theanine
187	RPS6KA1	L-Theanine
188	RPS6KA6	L-Theanine
189	KDM6B	L-Theanine
190	TBK1	L-Theanine
191	ST14	L-Theanine
192	BMP2K	L-Theanine
193	CHRM4	L-Theanine
194	APH1A	L-Theanine
195	NAMPT	L-Theanine
196	PKN1	L-Theanine
197	CSNK2A1	L-Theanine
198	TOP2A	L-Theanine
199	TEC	L-Theanine
200	S1PR1	L-Theanine
201	HDAC2	L-Theanine
202	PRMT1	L-Theanine
203	CA9	L-Theanine
204	HDAC1	L-Theanine

## Sheet: Table S2
Table S2 Depression-Related Targets Identified from Three Databases
NO.	Gene ID	Data base
1	BDNF-AS	GeneCards	-	-
2	SLC6A4	GeneCards	-	DisGeNET
3	HTR2A	GeneCards	-	DisGeNET
4	TPH2	GeneCards	OMIM	DisGeNET
5	BDNF	GeneCards	-	DisGeNET
6	LOC110806262	GeneCards	-	-
7	FKBP5	GeneCards	-	DisGeNET
8	DISC2	GeneCards	-	-
9	COMT	GeneCards	-	DisGeNET
10	NOTCH3	GeneCards	-	-
11	TWNK	GeneCards	-	DisGeNET
12	HTR1A	GeneCards	-	DisGeNET
13	MAOA	GeneCards	-	DisGeNET
14	NR3C1	GeneCards	-	DisGeNET
15	APOE	GeneCards	-	-
16	DRD2	GeneCards	-	DisGeNET
17	TNF	GeneCards	-	DisGeNET
18	MDD2	GeneCards	-	-
19	IL6	GeneCards	-	DisGeNET
20	CRH	GeneCards	-	DisGeNET
21	PRL	GeneCards	-	-
22	TPH1	GeneCards	-	DisGeNET
23	MDD1	GeneCards	-	-
24	LINC02152	GeneCards	-	-
25	CRP	GeneCards	-	-
26	HTR2C	GeneCards	-	DisGeNET
27	GRIN2B	GeneCards	-	DisGeNET
28	MTHFR	GeneCards	-	DisGeNET
29	SLC6A3	GeneCards	-	DisGeNET
30	LINC02153	GeneCards	-	-
31	IL1B	GeneCards	-	DisGeNET
32	SLC6A2	GeneCards	-	DisGeNET
33	POMC	GeneCards	-	DisGeNET
34	CRHR1	GeneCards	-	DisGeNET
35	IL10	GeneCards	-	-
36	GRIA1	GeneCards	-	DisGeNET
37	CYP2D6	GeneCards	-	DisGeNET
38	CREB1	GeneCards	-	DisGeNET
39	SMIM30	GeneCards	-	-
40	LINC01108	GeneCards	-	-
41	DAOA-AS1	GeneCards	-	DisGeNET
42	NPY	GeneCards	-	DisGeNET
43	NTRK2	GeneCards	-	DisGeNET
44	OXT	GeneCards	-	DisGeNET
45	MAOB	GeneCards	-	DisGeNET
46	DISC1	GeneCards	-	DisGeNET
47	MAPT	GeneCards	-	DisGeNET
48	ACE	GeneCards	-	DisGeNET
49	IFNG	GeneCards	-	-
50	DRD4	GeneCards	-	DisGeNET
51	PCLO	GeneCards	-	DisGeNET
52	GNB3	GeneCards	-	DisGeNET
53	OXTR	GeneCards	-	DisGeNET
54	LEP	GeneCards	-	DisGeNET
55	INS	GeneCards	-	-
56	ESR1	GeneCards	-	DisGeNET
57	TH	GeneCards	-	DisGeNET
58	GRM5	GeneCards	-	-
59	CACNA1C	GeneCards	-	DisGeNET
60	OPRM1	GeneCards	-	DisGeNET
61	XBP1	GeneCards	-	-
62	CLOCK	GeneCards	-	DisGeNET
63	HTR3A	GeneCards	-	DisGeNET
64	NOS1	GeneCards	-	DisGeNET
65	HTR1B	GeneCards	-	DisGeNET
66	CYP2C19	GeneCards	-	DisGeNET
67	IDO1	GeneCards	-	DisGeNET
68	GSK3B	GeneCards	-	DisGeNET
69	MIR132	GeneCards	-	-
70	GAD1	GeneCards	-	DisGeNET
71	HCRT	GeneCards	-	DisGeNET
72	RELN	GeneCards	-	DisGeNET
73	DRD3	GeneCards	-	DisGeNET
74	CBS	GeneCards	-	DisGeNET
75	MECP2	GeneCards	-	DisGeNET
76	DCTN1	GeneCards	-	DisGeNET
77	GRIN1	GeneCards	-	-
78	POLG	GeneCards	-	DisGeNET
79	DTNBP1	GeneCards	-	DisGeNET
80	GDNF	GeneCards	-	-
81	WFS1	GeneCards	-	DisGeNET
82	NR3C2	GeneCards	-	DisGeNET
83	ABCB1	GeneCards	-	DisGeNET
84	AKT1	GeneCards	-	DisGeNET
85	SMAD5-AS1	GeneCards	-	-
86	FGFR1	GeneCards	-	DisGeNET
87	CHRM2	GeneCards	-	DisGeNET
88	SOD1	GeneCards	-	DisGeNET
89	ADIPOQ	GeneCards	-	-
90	GAD2	GeneCards	-	-
91	GBA1	GeneCards	-	-
92	APP	GeneCards	-	DisGeNET
93	PTEN	GeneCards	-	DisGeNET
94	PRNP	GeneCards	-	DisGeNET
95	GRM1	GeneCards	-	DisGeNET
96	DRD1	GeneCards	-	DisGeNET
97	DLG4	GeneCards	-	DisGeNET
98	GRIN2A	GeneCards	-	DisGeNET
99	TP53	GeneCards	-	-
100	CNR1	GeneCards	-	DisGeNET
101	PIK3R1	GeneCards	-	-
102	FMR1	GeneCards	-	DisGeNET
103	DAOA	GeneCards	-	DisGeNET
104	NR4A2	GeneCards	-	-
105	GHRL	GeneCards	-	DisGeNET
106	DEAF1	GeneCards	-	DisGeNET
107	HTT	GeneCards	-	DisGeNET
108	PER3	GeneCards	-	DisGeNET
109	TSPO	GeneCards	-	-
110	IFNA1	GeneCards	-	-
111	TRD-GTC9-1	GeneCards	-	-
112	MEG3	GeneCards	-	-
113	PRKN	GeneCards	-	-
114	GRM2	GeneCards	-	-
115	PVALB	GeneCards	-	-
116	CYP3A4	GeneCards	-	-
117	NGF	GeneCards	-	DisGeNET
118	LRRK2	GeneCards	-	-
119	BRAF	GeneCards	-	-
120	NRXN1	GeneCards	-	DisGeNET
121	SNCA	GeneCards	-	DisGeNET
122	MAP2K1	GeneCards	-	-
123	MIR221	GeneCards	-	-
124	TCF4	GeneCards	-	DisGeNET
125	DBH	GeneCards	-	DisGeNET
126	P2RX7	GeneCards	-	DisGeNET
127	TPO	GeneCards	-	-
128	CREBBP	GeneCards	-	-
129	IGF1	GeneCards	-	DisGeNET
130	ALB	GeneCards	-	DisGeNET
131	ATXN3	GeneCards	-	DisGeNET
132	MTOR	GeneCards	-	-
133	H19	GeneCards	-	-
134	GNAS	GeneCards	-	-
135	PSEN1	GeneCards	-	DisGeNET
136	IL2	GeneCards	-	-
137	C9orf72	GeneCards	-	-
138	TACR1	GeneCards	-	DisGeNET
139	DAO	GeneCards	-	DisGeNET
140	GRID2	GeneCards	-	-
141	MIR21	GeneCards	-	-
142	GAL	GeneCards	-	DisGeNET
143	GRIA3	GeneCards	-	DisGeNET
144	PDE4B	GeneCards	-	DisGeNET
145	HP	GeneCards	-	DisGeNET
146	SHANK3	GeneCards	-	-
147	DVL3	GeneCards	-	-
148	CYP1A2	GeneCards	-	-
149	TBP	GeneCards	-	DisGeNET
150	MIRLET7D	GeneCards	-	-
151	ZNF804A	GeneCards	-	-
152	VGF	GeneCards	-	DisGeNET
153	BRCA2	GeneCards	-	-
154	KRAS	GeneCards	-	DisGeNET
155	SLC18A2	GeneCards	-	DisGeNET
156	HTR1D	GeneCards	-	DisGeNET
157	ATXN2	GeneCards	-	DisGeNET
158	MALAT1	GeneCards	-	-
159	ATP2A2	GeneCards	-	DisGeNET
160	CACNA1A	GeneCards	-	-
161	DPP4	GeneCards	-	DisGeNET
162	AVPR1B	GeneCards	-	-
163	CXCL8	GeneCards	-	DisGeNET
164	TARDBP	GeneCards	-	-
165	PDLIM5	GeneCards	-	-
166	PON1	GeneCards	-	DisGeNET
167	PSAP	GeneCards	-	-
168	TRH	GeneCards	-	DisGeNET
169	EP300	GeneCards	-	-
170	ATXN8OS	GeneCards	-	-
171	HTR6	GeneCards	-	-
172	GABBR1	GeneCards	-	-
173	SYN2	GeneCards	-	-
174	GABRA1	GeneCards	-	-
175	MIR9-1	GeneCards	-	-
176	PDE11A	GeneCards	-	-
177	SCN2A	GeneCards	-	-
178	PDYN	GeneCards	-	DisGeNET
179	MT-ND1	GeneCards	-	-
180	KMT2A	GeneCards	-	-
181	TGFB1	GeneCards	-	DisGeNET
182	MIR155	GeneCards	-	-
183	NRG1	GeneCards	-	DisGeNET
184	HSD11B2	GeneCards	-	-
185	GFAP	GeneCards	-	DisGeNET
186	CRHBP	GeneCards	-	DisGeNET
187	PTPN11	GeneCards	-	-
188	CHAT	GeneCards	-	DisGeNET
189	KDM6A	GeneCards	-	-
190	ERBB4	GeneCards	-	DisGeNET
191	TAC1	GeneCards	-	DisGeNET
192	AR	GeneCards	-	DisGeNET
193	KMT2D	GeneCards	-	-
194	CYP27A1	GeneCards	-	-
195	LRP8	GeneCards	-	-
196	PTCH1	GeneCards	-	-
197	MT-TL1	GeneCards	-	-
198	COL2A1	GeneCards	-	-
199	CTLA4	GeneCards	-	-
200	SST	GeneCards	-	-
201	CYP2B6	GeneCards	-	-
202	CHD7	GeneCards	-	-
203	MEF2C	GeneCards	-	-
204	PIK3CA	GeneCards	-	DisGeNET
205	ADNP	GeneCards	-	-
206	IMPA1	GeneCards	-	-
207	CCK	GeneCards	-	-
208	FGFR3	GeneCards	-	-
209	COL11A2	GeneCards	-	-
210	PAX6	GeneCards	-	-
211	NPAS2	GeneCards	-	DisGeNET
212	GRIK4	GeneCards	-	-
213	SLC1A2	GeneCards	-	DisGeNET
214	GRM7	GeneCards	-	DisGeNET
215	GNAL	GeneCards	-	-
216	DNMT1	GeneCards	-	-
217	TTC9B	GeneCards	-	-
218	GABRB2	GeneCards	-	-
219	BCR	GeneCards	-	-
220	FOS	GeneCards	-	DisGeNET
221	IQSEC2	GeneCards	-	-
222	GAP43	GeneCards	-	DisGeNET
223	ADAM10	GeneCards	-	-
224	CALB1	GeneCards	-	-
225	BCL2	GeneCards	-	DisGeNET
226	S100B	GeneCards	-	DisGeNET
227	TWIST2	GeneCards	-	-
228	HLA-DQB1	GeneCards	-	-
229	IL17A	GeneCards	-	-
230	RERE	GeneCards	-	-
231	CRHR2	GeneCards	-	DisGeNET
232	TOR1A	GeneCards	-	-
233	BCL2A1	GeneCards	-	-
234	NEAT1	GeneCards	-	-
235	ALX4	GeneCards	-	-
236	NOS2	GeneCards	-	DisGeNET
237	GCH1	GeneCards	-	DisGeNET
238	VEGFA	GeneCards	-	DisGeNET
239	PICK1	GeneCards	-	-
240	IL1A	GeneCards	-	DisGeNET
241	MAP2K2	GeneCards	-	-
242	STIN2-VNTR	GeneCards	-	-
243	MED13L	GeneCards	-	-
244	IL4	GeneCards	-	-
245	TSC2	GeneCards	-	-
246	GRIA2	GeneCards	-	-
247	CTNNB1	GeneCards	-	-
248	PREP	GeneCards	-	-
249	TACR3	GeneCards	-	DisGeNET
250	CYP2C9	GeneCards	-	-
251	GRM3	GeneCards	-	-
252	ACHE	GeneCards	-	-
253	POU1F1	GeneCards	-	-
254	MAPK1	GeneCards	-	DisGeNET
255	HTR2B	GeneCards	-	-
256	MIR146B	GeneCards	-	-
257	GSR	GeneCards	-	-
258	APOB	GeneCards	-	-
259	GH1	GeneCards	-	DisGeNET
260	TTR	GeneCards	-	DisGeNET
261	MIR409	GeneCards	-	-
262	FGFR2	GeneCards	-	DisGeNET
263	DMD	GeneCards	-	-
264	SETD5	GeneCards	-	-
265	DCC	GeneCards	-	-
266	NTF3	GeneCards	-	-
267	LOC106627981	GeneCards	-	-
268	IL18	GeneCards	-	DisGeNET
269	TMEM106B	GeneCards	-	DisGeNET
270	CCL2	GeneCards	-	-
271	CP	GeneCards	-	-
272	CERNA3	GeneCards	-	-
273	COL1A1	GeneCards	-	-
274	PRKACA	GeneCards	-	-
275	SIGMAR1	GeneCards	-	-
276	COL11A1	GeneCards	-	-
277	EHMT1	GeneCards	-	DisGeNET
278	FHIT	GeneCards	-	-
279	ADRA2A	GeneCards	-	DisGeNET
280	MARCKS	GeneCards	-	-
281	PDE4A	GeneCards	-	DisGeNET
282	GNRH1	GeneCards	-	-
283	OTX2	GeneCards	-	-
284	POLG2	GeneCards	-	-
285	VDR	GeneCards	-	-
286	TRANK1	GeneCards	-	-
287	HP1BP3	GeneCards	-	-
288	HLA-DRB1	GeneCards	-	-
289	CAT	GeneCards	-	-
290	FUS	GeneCards	-	-
291	SLC6A15	GeneCards	-	-
292	MIR381	GeneCards	-	-
293	NF1	GeneCards	-	-
294	VPS13C	GeneCards	-	-
295	WDR26	GeneCards	-	-
296	NEFL	GeneCards	-	-
297	OSTF1	GeneCards	-	-
298	ZBTB20	GeneCards	-	-
299	GPC6	GeneCards	-	-
300	PCNT	GeneCards	-	-
301	SMPD1	GeneCards	-	DisGeNET
302	TLR4	GeneCards	-	-
303	VCP	GeneCards	-	-
304	HSPA4	GeneCards	-	-
305	SIRT1	GeneCards	-	-
306	RORA	GeneCards	-	DisGeNET
307	LINC01672	GeneCards	-	-
308	MIR29C	GeneCards	-	-
309	RBFOX1	GeneCards	-	-
310	XIST	GeneCards	-	-
311	PTGS2	GeneCards	-	DisGeNET
312	RGS4	GeneCards	-	-
313	SHANK2	GeneCards	-	-
314	ALDH2	GeneCards	-	-
315	MIR223	GeneCards	-	-
316	FRAXA	GeneCards	-	-
317	HMBS	GeneCards	-	-
318	PER2	GeneCards	-	DisGeNET
319	ULK4	GeneCards	-	-
320	IL2RA	GeneCards	-	-
321	POLGARF	GeneCards	-	-
322	TRPV1	GeneCards	-	-
323	TSNAX	GeneCards	-	-
324	AUTS2	GeneCards	-	-
325	MIR212	GeneCards	-	-
326	PPARGC1A	GeneCards	-	DisGeNET
327	MAP2	GeneCards	-	-
328	RFC1	GeneCards	-	-
329	GABRD	GeneCards	-	-
330	NFIX	GeneCards	-	-
331	MIR29A	GeneCards	-	-
332	SP4	GeneCards	-	-
333	PNOC	GeneCards	-	DisGeNET
334	DCANP1	GeneCards	-	DisGeNET
335	CISD2	GeneCards	-	-
336	CNTNAP2	GeneCards	-	-
337	MAFD2	GeneCards	-	-
338	LINC02605	GeneCards	-	-
339	MIR15B	GeneCards	-	-
340	TG	GeneCards	-	DisGeNET
341	PRKCE	GeneCards	-	-
342	MIRLET7B	GeneCards	-	-
343	GPHN	GeneCards	-	-
344	WAC	GeneCards	-	-
345	TFAP2B	GeneCards	-	-
346	LPL	GeneCards	-	-
347	SHH	GeneCards	-	-
348	PDGFB	GeneCards	-	DisGeNET
349	LOC108663987	GeneCards	-	-
350	FAAH	GeneCards	-	-
351	RRM2B	GeneCards	-	-
352	ATRX	GeneCards	-	-
353	PCDH15	GeneCards	-	-
354	ADCY10	GeneCards	-	-
355	REST	GeneCards	-	-
356	MIR451A	GeneCards	-	-
357	GRIA4	GeneCards	-	-
358	DYNC1H1	GeneCards	-	-
359	NTPH	-	OMIM	-
360	ADHD7	-	OMIM	-
361	KCNK2	-	-	DisGeNET
362	S100A10	-	-	DisGeNET
363	CNR2	-	-	DisGeNET
364	HTR7	-	-	DisGeNET
365	GLO1	-	-	DisGeNET
366	SNAP25	-	-	DisGeNET
367	COX2	-	-	DisGeNET
368	GABRB3	-	-	DisGeNET
369	DUSP6	-	-	DisGeNET
370	GRN	-	-	DisGeNET
371	ATP1A3	-	-	DisGeNET
372	OPRK1	-	-	DisGeNET
373	FGF17	-	-	DisGeNET
374	SGCE	-	-	DisGeNET
375	ARTN	-	-	DisGeNET
376	REN	-	-	DisGeNET
377	FGF2	-	-	DisGeNET
378	BICC1	-	-	DisGeNET
379	GABPA	-	-	DisGeNET
380	ARNTL	-	-	DisGeNET
381	TNFRSF1A	-	-	DisGeNET
382	NOS3	-	-	DisGeNET
383	MAPK3	-	-	DisGeNET
384	BRCA1	-	-	DisGeNET
385	FTO	-	-	DisGeNET
386	CHRNA4	-	-	DisGeNET
387	STAT3	-	-	DisGeNET
388	TNFRSF1B	-	-	DisGeNET
389	HOMER1	-	-	DisGeNET
390	CARTPT	-	-	DisGeNET
391	ADCY7	-	-	DisGeNET
392	ADORA2A	-	-	DisGeNET
393	CRY1	-	-	DisGeNET
394	CRY2	-	-	DisGeNET
395	DPYSL2	-	-	DisGeNET
396	AGT	-	-	DisGeNET
397	DUSP1	-	-	DisGeNET
398	MCHR1	-	-	DisGeNET
399	HSD11B1	-	-	DisGeNET
400	HTR4	-	-	DisGeNET
401	APRT	-	-	DisGeNET
402	MS	-	-	DisGeNET
403	NCAM1	-	-	DisGeNET
404	SAT1	-	-	DisGeNET
405	CDKN2A	-	-	DisGeNET
406	ADCY5	-	-	DisGeNET
407	CNTF	-	-	DisGeNET
408	ANKK1	-	-	DisGeNET
409	GPX1	-	-	DisGeNET
410	GSTM1	-	-	DisGeNET
411	GTS	-	-	DisGeNET
412	IFNA2	-	-	DisGeNET
413	HCN1	-	-	DisGeNET
414	STMN1	-	-	DisGeNET
415	MTR	-	-	DisGeNET
416	NGFR	-	-	DisGeNET
417	PDE1B	-	-	DisGeNET
418	PMCH	-	-	DisGeNET
419	RAC1	-	-	DisGeNET
420	NPS	-	-	DisGeNET
421	SLC18A1	-	-	DisGeNET
422	SOD2	-	-	DisGeNET
423	UCN	-	-	DisGeNET
424	CAMK2A	-	-	DisGeNET
425	GALR2	-	-	DisGeNET
426	TIMELESS	-	-	DisGeNET
427	NR1D1	-	-	DisGeNET
428	HDAC9	-	-	DisGeNET
429	MED12	-	-	DisGeNET
430	HDAC6	-	-	DisGeNET
431	CDH13	-	-	DisGeNET
432	CPLX2	-	-	DisGeNET
433	CPLX1	-	-	DisGeNET
434	ADCY8	-	-	DisGeNET
435	ADCYAP1	-	-	DisGeNET
436	ADCYAP1R1	-	-	DisGeNET
437	CMKLR1	-	-	DisGeNET
438	CSF3	-	-	DisGeNET
439	ADRB1	-	-	DisGeNET
440	GRK2	-	-	DisGeNET
441	EGR3	-	-	DisGeNET
442	ACSL4	-	-	DisGeNET
443	WWC1	-	-	DisGeNET
444	FOLH1	-	-	DisGeNET
445	GABRA6	-	-	DisGeNET
446	AGO1	-	-	DisGeNET
447	GLUL	-	-	DisGeNET
448	GRIK3	-	-	DisGeNET
449	GYPE	-	-	DisGeNET
450	TAAR6	-	-	DisGeNET
451	MMAB	-	-	DisGeNET
452	IL6R	-	-	DisGeNET
453	AQP4	-	-	DisGeNET
454	KCNJ6	-	-	DisGeNET
455	NPSR1	-	-	DisGeNET
456	LIF	-	-	DisGeNET
457	LTA4H	-	-	DisGeNET
458	M6PR	-	-	DisGeNET
459	MC1R	-	-	DisGeNET
460	MC4R	-	-	DisGeNET
461	MIF	-	-	DisGeNET
462	ASMT	-	-	DisGeNET
463	ATF3	-	-	DisGeNET
464	NTS	-	-	DisGeNET
465	OAS2	-	-	DisGeNET
466	PDE4D	-	-	DisGeNET
467	PEX5L	-	-	DisGeNET
468	PLA2G2A	-	-	DisGeNET
469	SLCO1C1	-	-	DisGeNET
470	DGCR8	-	-	DisGeNET
471	SLC29A3	-	-	DisGeNET
472	MAPK8	-	-	DisGeNET
473	MAP2K5	-	-	DisGeNET
474	PYY	-	-	DisGeNET
475	RGS1	-	-	DisGeNET
476	RNF123	-	-	DisGeNET
477	SYN1	-	-	DisGeNET
478	TLE1	-	-	DisGeNET
479	CALM2	-	-	DisGeNET
480	PPP1R1B	-	-	DisGeNET
481	DIXDC1	-	-	DisGeNET
482	HTR3B	-	-	DisGeNET
483	LGI1	-	-	DisGeNET
484	HDAC5	-	-	DisGeNET
485	HPSE	-	-	DisGeNET
486	STIP1	-	-	DisGeNET
487	CHRNA2	-	-	DisGeNET
488	CHRNB3	-	-	DisGeNET
489	CSMD2	-	-	DisGeNET
490	OR7D4	-	-	DisGeNET
491	AANAT	-	-	DisGeNET
492	DGKB	-	-	DisGeNET
493	DRD5	-	-	DisGeNET
494	DUSP4	-	-	DisGeNET
495	A2M	-	-	DisGeNET
496	CADM1	-	-	DisGeNET
497	ALK	-	-	DisGeNET
498	FTH1	-	-	DisGeNET
499	FTL	-	-	DisGeNET
500	GABRA3	-	-	DisGeNET
501	FGF20	-	-	DisGeNET
502	DKK4	-	-	DisGeNET
503	GNB1	-	-	DisGeNET
504	GRID1	-	-	DisGeNET
505	GRPR	-	-	DisGeNET
506	GSK3A	-	-	DisGeNET
507	GSTT1	-	-	DisGeNET
508	HCRTR1	-	-	DisGeNET
509	IMPA2	-	-	DisGeNET
510	ARRB2	-	-	DisGeNET
511	ATF4	-	-	DisGeNET
512	NEFM	-	-	DisGeNET
513	NPY1R	-	-	DisGeNET
514	PENK	-	-	DisGeNET
515	PITX3	-	-	DisGeNET
516	FEV	-	-	DisGeNET
517	PPP3CC	-	-	DisGeNET
518	PRKCI	-	-	DisGeNET
519	BAG1	-	-	DisGeNET
520	SELP	-	-	DisGeNET
521	SFRP1	-	-	DisGeNET
522	SLC1A1	-	-	DisGeNET
523	SLC6A1	-	-	DisGeNET
524	SRD5A1	-	-	DisGeNET
525	ALG8	-	-	DisGeNET
526	SERPINA6	-	-	DisGeNET
527	CHRNA6	-	-	DisGeNET
528	HSPB3	-	-	DisGeNET
529	TBX19	-	-	DisGeNET
530	ARHGEF10	-	-	DisGeNET
531	GBA	-	-	DisGeNET
532	ARSA	-	-	DisGeNET
533	HARS1	-	-	DisGeNET
534	LIMK1	-	-	DisGeNET
535	ATP7B	-	-	DisGeNET
536	PINK1	-	-	DisGeNET
537	SLC2A1	-	-	DisGeNET
538	USH1G	-	-	DisGeNET
539	CPOX	-	-	DisGeNET
540	CSF1R	-	-	DisGeNET
541	ELN	-	-	DisGeNET
542	EPHA4	-	-	DisGeNET
543	GRIK2	-	-	DisGeNET
544	GSN	-	-	DisGeNET
545	GTF2I	-	-	DisGeNET
546	PAH	-	-	DisGeNET
547	PFN1	-	-	DisGeNET
548	CC2D1A	-	-	DisGeNET
549	PPP2R2B	-	-	DisGeNET
550	PRKAR1A	-	-	DisGeNET
551	RFC2	-	-	DisGeNET
552	RPS6KA3	-	-	DisGeNET
553	SPAST	-	-	DisGeNET
554	UCHL1	-	-	DisGeNET
555	XK	-	-	DisGeNET
556	DNAJC5	-	-	DisGeNET
557	PLA2G6	-	-	DisGeNET
558	GTF2IRD1	-	-	DisGeNET

## Sheet: Table S3
Table S3 KEGG Pathway Enrichment Analysis Results
Description	ID	Count	GeneRatio	pvalue	qvalue	geneID
Neuroactive ligand-receptor interaction	hsa04080	16	0.4	1.48151e-12	7.46876e-11	HTR2B/HTR1A/HTR2A/HTR2C/HTR7/GABBR1/GRIA1/GRIA2/GRIA3/GRIA4/GRIK2/GRIK3/OPRM1/CNR1/GRIN1/P2RX7
Glutamatergic synapse	hsa04724	11	0.275	1.86719e-12	7.46876e-11	GRIA1/SLC1A2/SLC1A1/GRIA2/GRIA3/GRIA4/GRIK2/GRIK3/MAPK1/GRIN1/PRKACA
cAMP signaling pathway	hsa04024	12	0.3	1.72612e-10	4.60299e-09	HTR1A/GABBR1/GRIA1/GRIA2/GRIA3/GRIA4/MAPK1/PIK3R1/MAP2K2/EP300/GRIN1/PRKACA
Circadian entrainment	hsa04713	8	0.2	9.02367e-09	1.80473e-07	NOS1/GRIA1/GRIA2/GRIA3/GRIA4/MAPK1/GRIN1/PRKACA
Long-term potentiation	hsa04720	7	0.175	1.59242e-08	2.54788e-07	GRIA1/GRIA2/MAPK1/MAP2K2/EP300/GRIN1/PRKACA
Amphetamine addiction	hsa05031	7	0.175	1.96265e-08	2.61687e-07	TH/GRIA1/GRIA2/GRIA3/GRIA4/GRIN1/PRKACA
Serotonergic synapse	hsa04726	8	0.2	3.48369e-08	3.98136e-07	HTR2B/HTR1A/HTR2A/HTR2C/HTR7/MAPK1/PTGS2/PRKACA
Calcium signaling pathway	hsa04020	10	0.25	1.27211e-07	1.27211e-06	NOS1/HTR2B/HTR2A/HTR2C/HTR7/NOS2/NOS3/GRIN1/P2RX7/PRKACA
Long-term depression	hsa04730	6	0.15	2.42606e-07	2.09972e-06	NOS1/GRIA1/GRIA2/GRIA3/MAPK1/MAP2K2
Retrograde endocannabinoid signaling	hsa04723	8	0.2	2.62465e-07	2.09972e-06	GRIA1/GRIA2/GRIA3/GRIA4/MAPK1/PTGS2/CNR1/PRKACA
HIF-1 signaling pathway	hsa04066	7	0.175	4.75276e-07	3.45655e-06	NOS2/NOS3/MAPK1/PIK3R1/MAP2K2/TLR4/EP300
Nicotine addiction	hsa05033	5	0.125	9.73139e-07	6.48759e-06	GRIA1/GRIA2/GRIA3/GRIA4/GRIN1
Relaxin signaling pathway	hsa04926	7	0.175	1.57248e-06	9.67678e-06	NOS1/NOS2/NOS3/MAPK1/PIK3R1/MAP2K2/PRKACA
Estrogen signaling pathway	hsa04915	7	0.175	2.46552e-06	1.40887e-05	GABBR1/NOS3/MAPK1/PIK3R1/OPRM1/MAP2K2/PRKACA
Gap junction	hsa04540	6	0.15	3.10819e-06	1.6577e-05	HTR2B/HTR2A/HTR2C/MAPK1/MAP2K2/PRKACA
VEGF signaling pathway	hsa04370	5	0.125	6.66032e-06	3.33016e-05	NOS3/MAPK1/PIK3R1/PTGS2/MAP2K2
Renal cell carcinoma	hsa05211	5	0.125	1.42797e-05	6.71985e-05	MAPK1/PIK3R1/MAP2K2/PTPN11/EP300
Dopaminergic synapse	hsa04728	6	0.15	2.49967e-05	0.000111097	TH/GRIA1/GRIA2/GRIA3/GRIA4/PRKACA
Apelin signaling pathway	hsa04371	6	0.15	3.48811e-05	0.000146868	NOS1/NOS2/NOS3/MAPK1/MAP2K2/PRKACA
Pathways of neurodegeneration - multiple diseases	hsa05022	10	0.25	4.13821e-05	0.000165528	NOS1/NOS2/GRIA1/GRIA2/GRIA3/GRIA4/MAPK1/PTGS2/MAP2K2/GRIN1
PD-L1 expression and PD-1 checkpoint pathway in cancer	hsa05235	5	0.125	4.8536e-05	0.000184899	MAPK1/PIK3R1/MAP2K2/PTPN11/TLR4
Cocaine addiction	hsa05030	4	0.1	6.56988e-05	0.000238905	TH/GRIA2/GRIN1/PRKACA
Inflammatory mediator regulation of TRP channels	hsa04750	5	0.125	7.66724e-05	0.000266687	HTR2B/HTR2A/HTR2C/PIK3R1/PRKACA
Ras signaling pathway	hsa04014	7	0.175	8.18349e-05	0.000272783	HTR7/MAPK1/PIK3R1/MAP2K2/PTPN11/GRIN1/PRKACA
Chagas disease	hsa05142	5	0.125	9.26112e-05	0.000296356	NOS2/ACE/MAPK1/PIK3R1/TLR4
Arginine biosynthesis	hsa00220	3	0.075	0.000142673	0.000438994	NOS1/NOS2/NOS3
GnRH secretion	hsa04929	4	0.1	0.00019928	0.000568127	GABBR1/MAPK1/PIK3R1/MAP2K2
Thyroid hormone signaling pathway	hsa04919	5	0.125	0.000205946	0.000568127	MAPK1/PIK3R1/MAP2K2/EP300/PRKACA
Growth hormone synthesis, secretion and action	hsa04935	5	0.125	0.000205946	0.000568127	MAPK1/PIK3R1/MAP2K2/EP300/PRKACA
Proteoglycans in cancer	hsa05205	6	0.15	0.000279467	0.000701154	MAPK1/PIK3R1/MAP2K2/PTPN11/TLR4/PRKACA
Prolactin signaling pathway	hsa04917	4	0.1	0.000280461	0.000701154	TH/MAPK1/PIK3R1/MAP2K2
Chemical carcinogenesis - DNA adducts	hsa05204	4	0.1	0.000280461	0.000701154	HSD11B1/GSTM1/CYP3A4/PTGS2
Alzheimer disease	hsa05010	8	0.2	0.000301044	0.000729803	NOS1/NOS2/MAPK1/PIK3R1/PTGS2/MAP2K2/ADAM10/GRIN1
Chemical carcinogenesis - receptor activation	hsa05207	6	0.15	0.000370668	0.000851268	GSTM1/MAPK1/PIK3R1/CYP3A4/MAP2K2/PRKACA
Leishmaniasis	hsa05140	4	0.1	0.000383071	0.000851268	NOS2/MAPK1/PTGS2/TLR4
Chronic myeloid leukemia	hsa05220	4	0.1	0.000383071	0.000851268	MAPK1/PIK3R1/MAP2K2/PTPN11
Huntington disease	hsa05016	7	0.175	0.000426963	0.000923163	GRIA1/SLC1A2/GRIA2/GRIA3/GRIA4/EP300/GRIN1
Spinocerebellar ataxia	hsa05017	5	0.125	0.000444386	0.000935549	GRIA1/GRIA2/GRIA3/PIK3R1/GRIN1
Taste transduction	hsa04742	4	0.1	0.000583775	0.00119749	HTR1A/GABBR1/SCN2A/PRKACA
Oxytocin signaling pathway	hsa04921	5	0.125	0.00060423	0.00120846	NOS3/MAPK1/PTGS2/MAP2K2/PRKACA
Efferocytosis	hsa04148	5	0.125	0.000640797	0.00125034	MAPK1/PTGS2/MAP2K2/ADAM10/PTPN11
Hepatitis B	hsa05161	5	0.125	0.000782009	0.00148954	MAPK1/PIK3R1/MAP2K2/TLR4/EP300
Prostate cancer	hsa05215	4	0.1	0.000955048	0.00177134	MAPK1/PIK3R1/MAP2K2/EP300
Endocrine resistance	hsa01522	4	0.1	0.000992032	0.00177134	MAPK1/PIK3R1/MAP2K2/PRKACA
Influenza A	hsa05164	5	0.125	0.000996381	0.00177134	MAPK1/PIK3R1/MAP2K2/TLR4/EP300
Melanogenesis	hsa04916	4	0.1	0.00106901	0.00185915	MAPK1/MAP2K2/EP300/PRKACA
Amoebiasis	hsa05146	4	0.1	0.0011501	0.00195762	NOS2/PIK3R1/TLR4/PRKACA
C-type lectin receptor signaling pathway	hsa04625	4	0.1	0.00123543	0.00205904	MAPK1/PIK3R1/PTGS2/PTPN11
Toll-like receptor signaling pathway	hsa04620	4	0.1	0.00141924	0.00231713	MAPK1/PIK3R1/MAP2K2/TLR4
Arginine and proline metabolism	hsa00330	3	0.075	0.00145097	0.00232155	NOS1/NOS2/NOS3
Kaposi sarcoma-associated herpesvirus infection	hsa05167	5	0.125	0.00178151	0.00279452	MAPK1/PIK3R1/PTGS2/MAP2K2/EP300
Neurotrophin signaling pathway	hsa04722	4	0.1	0.00202211	0.00311094	MAPK1/PIK3R1/MAP2K2/PTPN11
Sphingolipid signaling pathway	hsa04071	4	0.1	0.00214815	0.00318244	NOS3/MAPK1/PIK3R1/MAP2K2
T cell receptor signaling pathway	hsa04660	4	0.1	0.00214815	0.00318244	MAPK1/PIK3R1/MAP2K2/PTPN11
Regulation of lipolysis in adipocytes	hsa04923	3	0.075	0.00233988	0.00329439	PIK3R1/PTGS2/PRKACA
Endometrial cancer	hsa05213	3	0.075	0.00233988	0.00329439	MAPK1/PIK3R1/MAP2K2
Platelet activation	hsa04611	4	0.1	0.00234726	0.00329439	NOS3/MAPK1/PIK3R1/PRKACA
Rap1 signaling pathway	hsa04015	5	0.125	0.00251157	0.00346424	MAPK1/PIK3R1/MAP2K2/CNR1/GRIN1
FoxO signaling pathway	hsa04068	4	0.1	0.00293993	0.00398634	MAPK1/PIK3R1/MAP2K2/EP300
Natural killer cell mediated cytotoxicity	hsa04650	4	0.1	0.00310273	0.00410025	MAPK1/PIK3R1/MAP2K2/PTPN11
Human T-cell leukemia virus 1 infection	hsa05166	5	0.125	0.00312644	0.00410025	MAPK1/PIK3R1/MAP2K2/EP300/PRKACA
Human cytomegalovirus infection	hsa05163	5	0.125	0.00331154	0.00413338	MAPK1/PIK3R1/PTGS2/MAP2K2/PRKACA
Chemical carcinogenesis - reactive oxygen species	hsa05208	5	0.125	0.00331154	0.00413338	GSTM1/MAPK1/PIK3R1/MAP2K2/PTPN11
Insulin signaling pathway	hsa04910	4	0.1	0.00335837	0.00413338	MAPK1/PIK3R1/MAP2K2/PRKACA
Yersinia infection	hsa05135	4	0.1	0.00335837	0.00413338	MAPK1/PIK3R1/MAP2K2/TLR4
Acute myeloid leukemia	hsa05221	3	0.075	0.00350727	0.0042332	MAPK1/PIK3R1/MAP2K2
Human papillomavirus infection	hsa05165	6	0.15	0.0035453	0.0042332	MAPK1/PIK3R1/PTGS2/MAP2K2/EP300/PRKACA
Fc epsilon RI signaling pathway	hsa04664	3	0.075	0.00365528	0.00430033	MAPK1/PIK3R1/MAP2K2
Central carbon metabolism in cancer	hsa05230	3	0.075	0.00396264	0.00459437	MAPK1/PIK3R1/MAP2K2
Melanoma	hsa05218	3	0.075	0.00428534	0.00482856	MAPK1/PIK3R1/MAP2K2
Non-small cell lung cancer	hsa05223	3	0.075	0.00428534	0.00482856	MAPK1/PIK3R1/MAP2K2
Phospholipase D signaling pathway	hsa04072	4	0.1	0.00441871	0.00490968	MAPK1/PIK3R1/MAP2K2/PTPN11
Platinum drug resistance	hsa01524	3	0.075	0.00462361	0.00506697	GSTM1/MAPK1/PIK3R1
Glioma	hsa05214	3	0.075	0.00479865	0.00518773	MAPK1/PIK3R1/MAP2K2
Pertussis	hsa05133	3	0.075	0.00516066	0.00550471	NOS2/MAPK1/TLR4
Metabolism of xenobiotics by cytochrome P450	hsa00980	3	0.075	0.0053477	0.00562915	HSD11B1/GSTM1/CYP3A4
EGFR tyrosine kinase inhibitor resistance	hsa01521	3	0.075	0.00553877	0.00575457	MAPK1/PIK3R1/MAP2K2
Amyotrophic lateral sclerosis	hsa05014	6	0.15	0.00600332	0.00615725	NOS1/NOS2/GRIA1/SLC1A2/GRIA2/GRIN1
ErbB signaling pathway	hsa04012	3	0.075	0.00677156	0.00685728	MAPK1/PIK3R1/MAP2K2
Autophagy - animal	hsa04140	4	0.1	0.00688783	0.00685953	MAPK1/PIK3R1/MAP2K2/PRKACA
Colorectal cancer	hsa05210	3	0.075	0.00699162	0.00685953	MAPK1/PIK3R1/MAP2K2
Hepatocellular carcinoma	hsa05225	4	0.1	0.00703102	0.00685953	GSTM1/MAPK1/PIK3R1/MAP2K2
B cell receptor signaling pathway	hsa04662	3	0.075	0.00791431	0.00753744	MAPK1/PIK3R1/MAP2K2
Morphine addiction	hsa05032	3	0.075	0.00791431	0.00753744	GABBR1/OPRM1/PRKACA
GnRH signaling pathway	hsa04912	3	0.075	0.0084014	0.00781525	MAPK1/MAP2K2/PRKACA
Small cell lung cancer	hsa05222	3	0.075	0.0084014	0.00781525	NOS2/PIK3R1/PTGS2
Tuberculosis	hsa05152	4	0.1	0.00857301	0.00788323	NOS2/MAPK1/TLR4/EP300
Alcoholism	hsa05034	4	0.1	0.0099557	0.00895937	TH/MAPK1/GRIN1/PRKACA
Choline metabolism in cancer	hsa05231	3	0.075	0.0099673	0.00895937	MAPK1/PIK3R1/MAP2K2
AGE-RAGE signaling pathway in diabetic complications	hsa04933	3	0.075	0.0105246	0.00935517	NOS3/MAPK1/PIK3R1
Neutrophil extracellular trap formation	hsa04613	4	0.1	0.0106986	0.00940536	MAPK1/PIK3R1/MAP2K2/TLR4
Thyroid cancer	hsa05216	2	0.05	0.0120263	0.0104576	MAPK1/MAP2K2
Aldosterone-regulated sodium reabsorption	hsa04960	2	0.05	0.0126584	0.0107763	MAPK1/PIK3R1
MicroRNAs in cancer	hsa05206	5	0.125	0.0126621	0.0107763	MAPK1/PIK3R1/PTGS2/MAP2K2/EP300
Insulin resistance	hsa04931	3	0.075	0.0129331	0.010891	NOS3/PIK3R1/PTPN11
Viral carcinogenesis	hsa05203	4	0.1	0.0133593	0.0110862	MAPK1/PIK3R1/EP300/PRKACA
Progesterone-mediated oocyte maturation	hsa04914	3	0.075	0.0135806	0.0110862	MAPK1/PIK3R1/PRKACA
Toxoplasmosis	hsa05145	3	0.075	0.0135806	0.0110862	NOS2/MAPK1/TLR4
Bladder cancer	hsa05219	2	0.05	0.0146398	0.0118302	MAPK1/MAP2K2
Cholinergic synapse	hsa04725	3	0.075	0.0149305	0.0119444	MAPK1/PIK3R1/PRKACA
Human immunodeficiency virus 1 infection	hsa05170	4	0.1	0.0151902	0.0120318	MAPK1/PIK3R1/MAP2K2/TLR4
Lipid and atherosclerosis	hsa05417	4	0.1	0.0159159	0.012483	NOS3/MAPK1/PIK3R1/TLR4
TNF signaling pathway	hsa04668	3	0.075	0.0163541	0.0127022	MAPK1/PIK3R1/PTGS2
Type II diabetes mellitus	hsa04930	2	0.05	0.0189739	0.0145953	MAPK1/PIK3R1
Coronavirus disease - COVID-19	hsa05171	4	0.1	0.0219116	0.0166946	ACE/MAPK1/PIK3R1/TLR4
Ovarian steroidogenesis	hsa04913	2	0.05	0.0221269	0.0166996	PTGS2/PRKACA
Vascular smooth muscle contraction	hsa04270	3	0.075	0.0223561	0.0167148	MAPK1/MAP2K2/PRKACA
PI3K-Akt signaling pathway	hsa04151	5	0.125	0.0226874	0.0168055	NOS3/MAPK1/PIK3R1/MAP2K2/TLR4
Apoptosis	hsa04210	3	0.075	0.0232359	0.0170539	MAPK1/PIK3R1/MAP2K2
Fluid shear stress and atherosclerosis	hsa05418	3	0.075	0.0255177	0.0185583	NOS3/GSTM1/PIK3R1
Signaling pathways regulating pluripotency of stem cells	hsa04550	3	0.075	0.026943	0.0194184	MAPK1/PIK3R1/MAP2K2
Breast cancer	hsa05224	3	0.075	0.0289091	0.0206494	MAPK1/PIK3R1/MAP2K2
Gastric cancer	hsa05226	3	0.075	0.0299202	0.0211825	MAPK1/PIK3R1/MAP2K2
Arachidonic acid metabolism	hsa00590	2	0.05	0.0308736	0.0216657	LTA4H/PTGS2
Steroid hormone biosynthesis	hsa00140	2	0.05	0.0318129	0.0219399	HSD11B1/CYP3A4
Longevity regulating pathway - multiple species	hsa04213	2	0.05	0.0318129	0.0219399	PIK3R1/PRKACA
Cushing syndrome	hsa04934	3	0.075	0.0325298	0.0222426	MAPK1/MAP2K2/PRKACA
Cellular senescence	hsa04218	3	0.075	0.0336062	0.0227838	MAPK1/PIK3R1/MAP2K2
mTOR signaling pathway	hsa04150	3	0.075	0.0341513	0.0229589	MAPK1/PIK3R1/MAP2K2
Hepatitis C	hsa05160	3	0.075	0.0347011	0.0231341	MAPK1/PIK3R1/MAP2K2
Prion disease	hsa05020	4	0.1	0.0360017	0.0238028	MAPK1/PIK3R1/GRIN1/PRKACA
cGMP-PKG signaling pathway	hsa04022	3	0.075	0.0386791	0.0251684	NOS3/MAPK1/MAP2K2
Renin secretion	hsa04924	2	0.05	0.0386965	0.0251684	ACE/PRKACA
JAK-STAT signaling pathway	hsa04630	3	0.075	0.039857	0.0257142	PIK3R1/PTPN11/EP300
Epithelial cell signaling in Helicobacter pylori infection	hsa05120	2	0.05	0.0407592	0.0260859	ADAM10/PTPN11
Drug metabolism - cytochrome P450	hsa00982	2	0.05	0.0428629	0.0272145	GSTM1/CYP3A4
Pancreatic cancer	hsa05212	2	0.05	0.0471898	0.0297259	MAPK1/PIK3R1
Synaptic vesicle cycle	hsa04721	2	0.05	0.0494114	0.0308821	SLC1A2/SLC1A1
Axon guidance	hsa04360	3	0.075	0.0499331	0.0309662	MAPK1/PIK3R1/PTPN11

## Sheet: Table S4
Table S4 Gene Ontology (GO) Enrichment Analysis Results for Biological Process, Cellular Component, and Molecular Function
Ontology	Description	ID	Count	GeneRatio	pvalue	qvalue	geneID
BP	synaptic transmission, glutamatergic	GO:0035249	10	0.25	3.00815e-14	1.13985e-11	HTR2A/GRIA1/GRIA2/GRIA3/GRIA4/GRIK2/GRIK3/PTGS2/CNR1/GRIN1
BP	modulation of chemical synaptic transmission	GO:0050804	15	0.375	3.28414e-14	1.13985e-11	HTR2A/GABBR1/GRIA1/ACE/SLC1A1/GRIA2/GRIA3/GRIA4/GRIK2/GRIK3/MAPK1/PTGS2/CNR1/GRIN1/PRKACA
BP	regulation of trans-synaptic signaling	GO:0099177	15	0.375	3.38393e-14	1.13985e-11	HTR2A/GABBR1/GRIA1/ACE/SLC1A1/GRIA2/GRIA3/GRIA4/GRIK2/GRIK3/MAPK1/PTGS2/CNR1/GRIN1/PRKACA
BP	ionotropic glutamate receptor signaling pathway	GO:0035235	7	0.175	7.75975e-14	1.96036e-11	GRIA1/GRIA2/GRIA3/GRIA4/GRIK2/GRIK3/GRIN1
BP	glutamate receptor signaling pathway	GO:0007215	8	0.2	1.51595e-13	3.0638e-11	GRIA1/SLC1A1/GRIA2/GRIA3/GRIA4/GRIK2/GRIK3/GRIN1
BP	ligand-gated ion channel signaling pathway	GO:1990806	7	0.175	7.82243e-13	1.31746e-10	GRIA1/GRIA2/GRIA3/GRIA4/GRIK2/GRIK3/GRIN1
BP	response to xenobiotic stimulus	GO:0009410	13	0.325	4.06446e-12	5.86748e-10	NOS1/HTR2B/HTR2A/NOS2/TH/ACE/SLC1A2/SLC1A1/GSTM1/CYP3A4/PTGS2/GRIN1/P2RX7
BP	G protein-coupled receptor signaling pathway, coupled to cyclic nucleotide second messenger	GO:0007187	7	0.175	2.61118e-11	3.29834e-09	HTR2B/HTR1A/HTR2A/HTR2C/HTR7/OPRM1/CNR1
BP	regulation of presynaptic membrane potential	GO:0099505	6	0.15	3.80255e-11	4.26953e-09	GABBR1/GRIA1/GRIA3/GRIA4/GRIK2/GRIK3
BP	cellular response to monoamine stimulus	GO:0071868	8	0.2	4.79114e-11	4.40143e-09	HTR2B/HTR1A/HTR2A/HTR2C/HTR7/SLC1A1/MAPK1/PRKACA
BP	cellular response to catecholamine stimulus	GO:0071870	8	0.2	4.79114e-11	4.40143e-09	HTR2B/HTR1A/HTR2A/HTR2C/HTR7/SLC1A1/MAPK1/PRKACA
BP	response to monoamine	GO:0071867	8	0.2	6.03511e-11	4.69126e-09	HTR2B/HTR1A/HTR2A/HTR2C/HTR7/SLC1A1/MAPK1/PRKACA
BP	response to catecholamine	GO:0071869	8	0.2	6.03511e-11	4.69126e-09	HTR2B/HTR1A/HTR2A/HTR2C/HTR7/SLC1A1/MAPK1/PRKACA
BP	response to lipopolysaccharide	GO:0032496	11	0.275	1.08208e-10	7.81053e-09	NOS1/NOS2/TH/NOS3/ACE/MAPK1/OPRM1/PTGS2/CNR1/TLR4/P2RX7
BP	calcium ion transport	GO:0006816	12	0.3	1.18375e-10	7.97472e-09	NOS1/HTR2B/HTR2A/HTR2C/NOS3/ACE/OPRM1/PTGS2/SCN2A/GRIN1/P2RX7/PRKACA
BP	vascular process in circulatory system	GO:0003018	10	0.25	1.68058e-10	1.06142e-08	NOS1/HTR2B/HTR1A/HTR2A/HTR7/NOS3/ACE/SLC1A2/SLC1A1/PTGS2
BP	response to molecule of bacterial origin	GO:0002237	11	0.275	2.02944e-10	1.15655e-08	NOS1/NOS2/TH/NOS3/ACE/MAPK1/OPRM1/PTGS2/CNR1/TLR4/P2RX7
BP	behavioral defense response	GO:0002209	6	0.15	2.06011e-10	1.15655e-08	DPP4/HTR1A/HTR2C/SLC1A1/GRIK2/EP300
BP	learning or memory	GO:0007611	10	0.25	2.50049e-10	1.3299e-08	HTR2A/TH/GRIA1/SLC1A1/MAPK1/PTGS2/CNR1/EP300/SCN2A/GRIN1
BP	regulation of tube diameter	GO:0035296	8	0.2	5.88577e-10	2.83225e-08	NOS1/HTR2B/HTR1A/HTR2A/HTR7/NOS3/ACE/PTGS2
BP	blood vessel diameter maintenance	GO:0097746	8	0.2	5.88577e-10	2.83225e-08	NOS1/HTR2B/HTR1A/HTR2A/HTR7/NOS3/ACE/PTGS2
BP	regulation of tube size	GO:0035150	8	0.2	6.22499e-10	2.85932e-08	NOS1/HTR2B/HTR1A/HTR2A/HTR7/NOS3/ACE/PTGS2
BP	cellular response to dopamine	GO:1903351	7	0.175	7.97881e-10	3.44763e-08	HTR2B/HTR1A/HTR2A/HTR2C/HTR7/SLC1A1/MAPK1
BP	regulation of postsynaptic membrane potential	GO:0060078	8	0.2	8.18812e-10	3.44763e-08	GABBR1/GRIA1/GRIA3/GRIK2/GRIK3/OPRM1/GRIN1/P2RX7
BP	response to dopamine	GO:1903350	7	0.175	8.63027e-10	3.48844e-08	HTR2B/HTR1A/HTR2A/HTR2C/HTR7/SLC1A1/MAPK1
BP	cognition	GO:0050890	10	0.25	9.6048e-10	3.73304e-08	HTR2A/TH/GRIA1/SLC1A1/MAPK1/PTGS2/CNR1/EP300/SCN2A/GRIN1
BP	calcium ion homeostasis	GO:0055074	10	0.25	1.29674e-09	4.85329e-08	NOS1/HTR2B/HTR2A/HTR2C/GRIA1/GRIK2/CNR1/GRIN1/P2RX7/PRKACA
BP	negative regulation of synaptic transmission	GO:0050805	6	0.15	1.78513e-09	6.44257e-08	HTR2A/GABBR1/GRIA1/GRIK2/GRIK3/PTGS2
BP	regulation of blood circulation	GO:1903522	9	0.225	3.41516e-09	1.19004e-07	NOS1/HTR1A/HTR2A/TH/NOS3/ACE/SLC1A1/PTGS2/PRKACA
BP	signal release	GO:0023061	11	0.275	3.75603e-09	1.26519e-07	HTR1A/HTR2A/HTR2C/GABBR1/NOS2/OPRM1/PTGS2/CNR1/PTPN11/P2RX7/PRKACA
BP	response to temperature stimulus	GO:0009266	8	0.2	4.40098e-09	1.43462e-07	NOS1/HTR2B/HTR2A/NOS3/GRIK2/PTGS2/EP300/PRKACA
BP	memory	GO:0007613	7	0.175	7.62439e-09	2.4077e-07	HTR2A/TH/GRIA1/SLC1A1/PTGS2/CNR1/SCN2A
BP	calcium ion transmembrane import into cytosol	GO:0097553	8	0.2	9.19596e-09	2.79386e-07	NOS1/HTR2B/HTR2A/HTR2C/SCN2A/GRIN1/P2RX7/PRKACA
BP	G protein-coupled serotonin receptor signaling pathway	GO:0098664	5	0.125	9.40018e-09	2.79386e-07	HTR2B/HTR1A/HTR2A/HTR2C/HTR7
BP	intracellular calcium ion homeostasis	GO:0006874	9	0.225	1.25165e-08	3.61379e-07	NOS1/HTR2B/HTR2A/HTR2C/GRIA1/GRIK2/CNR1/P2RX7/PRKACA
BP	response to decreased oxygen levels	GO:0036293	9	0.225	1.36312e-08	3.8263e-07	NOS1/DPP4/NOS2/TH/ACE/SLC1A1/PTGS2/EP300/SCN2A
BP	vasoconstriction	GO:0042310	6	0.15	1.6484e-08	4.48109e-07	HTR2B/HTR1A/HTR2A/HTR7/ACE/PTGS2
BP	behavioral fear response	GO:0001662	5	0.125	1.68508e-08	4.48109e-07	DPP4/HTR1A/HTR2C/SLC1A1/GRIK2
BP	regulation of synaptic transmission, glutamatergic	GO:0051966	6	0.15	1.77926e-08	4.61023e-07	HTR2A/GRIK2/GRIK3/PTGS2/CNR1/GRIN1
BP	regulation of membrane potential	GO:0042391	10	0.25	1.89969e-08	4.75651e-07	GABBR1/GRIA1/GRIA3/GRIA4/GRIK2/GRIK3/OPRM1/CNR1/GRIN1/P2RX7
BP	serotonin receptor signaling pathway	GO:0007210	5	0.125	1.92985e-08	4.75651e-07	HTR2B/HTR1A/HTR2A/HTR2C/HTR7
BP	response to oxygen levels	GO:0070482	9	0.225	2.82799e-08	6.51773e-07	NOS1/DPP4/NOS2/TH/ACE/SLC1A1/PTGS2/EP300/SCN2A
BP	positive regulation of nucleotide metabolic process	GO:0045981	5	0.125	2.83793e-08	6.51773e-07	NOS1/HTR2A/NOS2/NOS3/P2RX7
BP	positive regulation of purine nucleotide metabolic process	GO:1900544	5	0.125	2.83793e-08	6.51773e-07	NOS1/HTR2A/NOS2/NOS3/P2RX7
BP	fear response	GO:0042596	5	0.125	3.6117e-08	7.9724e-07	DPP4/HTR1A/HTR2C/SLC1A1/GRIK2
BP	multicellular organismal response to stress	GO:0033555	6	0.15	3.6291e-08	7.9724e-07	NOS1/DPP4/HTR1A/HTR2C/SLC1A1/GRIK2
BP	amide transport	GO:0042886	9	0.225	4.23209e-08	9.09922e-07	HTR2C/GABBR1/NOS2/SLC1A2/SLC1A1/CNR1/PTPN11/P2RX7/PRKACA
BP	regulation of purine nucleotide metabolic process	GO:1900542	6	0.15	4.42212e-08	9.30972e-07	NOS1/HTR2A/NOS2/NOS3/EP300/P2RX7
BP	regulation of nucleotide metabolic process	GO:0006140	6	0.15	4.71622e-08	9.72625e-07	NOS1/HTR2A/NOS2/NOS3/EP300/P2RX7
BP	response to cocaine	GO:0042220	5	0.125	5.07742e-08	1.02617e-06	HTR2A/SLC1A2/SLC1A1/OPRM1/CNR1
BP	calcium ion transmembrane transport	GO:0070588	9	0.225	5.52062e-08	1.09387e-06	NOS1/HTR2B/HTR2A/HTR2C/OPRM1/SCN2A/GRIN1/P2RX7/PRKACA
BP	response to alkaloid	GO:0043279	6	0.15	6.05897e-08	1.17745e-06	HTR2A/TH/SLC1A2/SLC1A1/OPRM1/CNR1
BP	sensory perception of pain	GO:0019233	6	0.15	8.16597e-08	1.55697e-06	HTR2A/ACE/OPRM1/PTGS2/CNR1/P2RX7
BP	lung development	GO:0030324	7	0.175	1.25355e-07	2.34583e-06	NOS3/HSD11B1/ACE/LTA4H/MAPK1/MAP2K2/EP300
BP	respiratory tube development	GO:0030323	7	0.175	1.44936e-07	2.66293e-06	NOS3/HSD11B1/ACE/LTA4H/MAPK1/MAP2K2/EP300
BP	second-messenger-mediated signaling	GO:0019932	8	0.2	1.65758e-07	2.99112e-06	NOS1/HTR2B/HTR2C/NOS2/NOS3/GRIN1/P2RX7/PRKACA
BP	response to hypoxia	GO:0001666	8	0.2	1.70148e-07	3.01648e-06	NOS1/DPP4/NOS2/TH/ACE/PTGS2/EP300/SCN2A
BP	regulation of synaptic plasticity	GO:0048167	7	0.175	2.77023e-07	4.82653e-06	GRIA1/ACE/SLC1A1/GRIK2/MAPK1/PTGS2/GRIN1
BP	respiratory system development	GO:0060541	7	0.175	2.95485e-07	5.06094e-06	NOS3/HSD11B1/ACE/LTA4H/MAPK1/MAP2K2/EP300
BP	release of sequestered calcium ion into cytosol	GO:0051209	6	0.15	3.26444e-07	5.498e-06	NOS1/HTR2B/HTR2A/HTR2C/P2RX7/PRKACA
BP	negative regulation of sequestering of calcium ion	GO:0051283	6	0.15	3.41576e-07	5.65856e-06	NOS1/HTR2B/HTR2A/HTR2C/P2RX7/PRKACA
BP	regulation of sequestering of calcium ion	GO:0051282	6	0.15	3.73573e-07	6.08879e-06	NOS1/HTR2B/HTR2A/HTR2C/P2RX7/PRKACA
BP	regulation of small molecule metabolic process	GO:0062012	8	0.2	4.30414e-07	6.90388e-06	NOS1/HTR2A/NOS2/NOS3/PTGS2/CNR1/EP300/P2RX7
BP	sequestering of calcium ion	GO:0051208	6	0.15	4.44971e-07	7.02586e-06	NOS1/HTR2B/HTR2A/HTR2C/P2RX7/PRKACA
BP	negative regulation of monoatomic ion transport	GO:0043271	6	0.15	5.05565e-07	7.8598e-06	NOS1/HTR2A/NOS3/ACE/PTGS2/CNR1
BP	ERK1 and ERK2 cascade	GO:0070371	8	0.2	5.39119e-07	8.25446e-06	HTR2B/HTR2A/HTR2C/MAPK1/OPRM1/MAP2K2/PTPN11/TLR4
BP	nitric oxide biosynthetic process	GO:0006809	5	0.125	6.23931e-07	9.41044e-06	NOS1/NOS2/NOS3/PTGS2/TLR4
BP	positive regulation of small molecule metabolic process	GO:0062013	6	0.15	6.47139e-07	9.61692e-06	NOS1/HTR2A/NOS2/NOS3/PTGS2/P2RX7
BP	negative regulation of transport	GO:0051051	9	0.225	6.61828e-07	9.69268e-06	NOS1/HTR2A/GABBR1/NOS3/ACE/OPRM1/PTGS2/CNR1/PTPN11
BP	regulation of anatomical structure size	GO:0090066	9	0.225	7.71876e-07	1.11429e-05	NOS1/HTR2B/HTR1A/HTR2A/HTR7/NOS3/ACE/PTGS2/P2RX7
BP	response to fluid shear stress	GO:0034405	4	0.1	8.09118e-07	1.1516e-05	NOS3/ACE/PTGS2/P2RX7
BP	regulation of hormone secretion	GO:0046883	7	0.175	8.54003e-07	1.1986e-05	HTR1A/HTR2C/GABBR1/NOS2/CNR1/PTPN11/PRKACA
BP	nitric oxide metabolic process	GO:0046209	5	0.125	9.08287e-07	1.25733e-05	NOS1/NOS2/NOS3/PTGS2/TLR4
BP	reactive nitrogen species metabolic process	GO:2001057	5	0.125	9.6426e-07	1.31677e-05	NOS1/NOS2/NOS3/PTGS2/TLR4
BP	monoamine transport	GO:0015844	5	0.125	1.08436e-06	1.43272e-05	NOS1/HTR1A/HTR2A/GABBR1/CNR1
BP	negative regulation of synaptic transmission, glutamatergic	GO:0051967	3	0.075	1.0917e-06	1.43272e-05	HTR2A/GRIK2/GRIK3
BP	positive regulation of phospholipid biosynthetic process	GO:0071073	3	0.075	1.0917e-06	1.43272e-05	HTR2B/HTR2A/HTR2C
BP	cellular response to alkaloid	GO:0071312	4	0.1	1.14694e-06	1.48592e-05	TH/SLC1A2/SLC1A1/OPRM1
BP	response to salt	GO:1902074	8	0.2	1.29128e-06	1.65174e-05	HTR2A/TH/SLC1A2/SLC1A1/OPRM1/PTGS2/CNR1/P2RX7
BP	regulation of calcium ion transport	GO:0051924	7	0.175	1.40136e-06	1.77014e-05	NOS1/NOS3/ACE/PTGS2/GRIN1/P2RX7/PRKACA
BP	arginine catabolic process	GO:0006527	3	0.075	1.49886e-06	1.86992e-05	NOS1/NOS2/NOS3
BP	regulation of protein secretion	GO:0050708	7	0.175	1.74881e-06	2.15514e-05	NOS2/OPRM1/CNR1/PTPN11/TLR4/P2RX7/PRKACA
BP	regulation of metal ion transport	GO:0010959	8	0.2	2.70595e-06	3.2945e-05	NOS1/HTR2A/NOS3/ACE/PTGS2/GRIN1/P2RX7/PRKACA
BP	regulation of blood pressure	GO:0008217	6	0.15	2.74138e-06	3.2979e-05	NOS1/NOS2/NOS3/ACE/PTGS2/CNR1
BP	cellular response to xenobiotic stimulus	GO:0071466	6	0.15	2.91542e-06	3.46601e-05	NOS1/NOS2/TH/GSTM1/CYP3A4/GRIN1
BP	lipid export from cell	GO:0140353	4	0.1	3.04993e-06	3.58377e-05	NOS2/PTGS2/PTPN11/P2RX7
BP	regulation of peptide hormone secretion	GO:0090276	6	0.15	3.1933e-06	3.67785e-05	HTR2C/GABBR1/NOS2/CNR1/PTPN11/PRKACA
BP	amine transport	GO:0015837	5	0.125	3.20279e-06	3.67785e-05	HTR2A/GABBR1/TH/CNR1/P2RX7
BP	positive regulation of phospholipid metabolic process	GO:1903727	3	0.075	3.2918e-06	3.68904e-05	HTR2B/HTR2A/HTR2C
BP	icosanoid secretion	GO:0032309	4	0.1	3.32206e-06	3.68904e-05	NOS2/ACE/PTGS2/P2RX7
BP	response to nicotine	GO:0035094	4	0.1	3.32206e-06	3.68904e-05	GABBR1/TH/MAPK1/CNR1
BP	hormone secretion	GO:0046879	7	0.175	3.47108e-06	3.77195e-05	HTR1A/HTR2C/GABBR1/NOS2/CNR1/PTPN11/PRKACA
BP	regulation of peptide secretion	GO:0002791	6	0.15	3.49241e-06	3.77195e-05	HTR2C/GABBR1/NOS2/CNR1/PTPN11/PRKACA
BP	feeding behavior	GO:0007631	5	0.125	3.5087e-06	3.77195e-05	HTR2C/TH/ACE/OPRM1/CNR1
BP	response to heat	GO:0009408	5	0.125	3.67002e-06	3.89917e-05	NOS1/NOS3/PTGS2/EP300/PRKACA
BP	regulation of peptide transport	GO:0090087	6	0.15	3.70422e-06	3.89917e-05	HTR2C/GABBR1/NOS2/CNR1/PTPN11/PRKACA
BP	negative regulation of blood pressure	GO:0045776	4	0.1	3.91975e-06	4.08352e-05	NOS1/NOS2/NOS3/CNR1
BP	hormone transport	GO:0009914	7	0.175	4.29253e-06	4.42624e-05	HTR1A/HTR2C/GABBR1/NOS2/CNR1/PTPN11/PRKACA
BP	face development	GO:0060324	4	0.1	4.59356e-06	4.6888e-05	MAPK1/MAP2K2/PTPN11/EP300
BP	regulation of intracellular transport	GO:0032386	7	0.175	6.05988e-06	6.06522e-05	SLC1A1/MAPK1/PIK3R1/PTGS2/MAP2K2/PTPN11/PRKACA
BP	protein nitrosylation	GO:0017014	3	0.075	6.12208e-06	6.06522e-05	NOS1/NOS2/ACE
BP	peptidyl-cysteine S-nitrosylation	GO:0018119	3	0.075	6.12208e-06	6.06522e-05	NOS1/NOS2/ACE
BP	glutathione metabolic process	GO:0006749	4	0.1	6.65073e-06	6.52499e-05	SLC1A2/SLC1A1/GSTM1/GLO1
BP	response to ethanol	GO:0045471	5	0.125	7.14173e-06	6.88444e-05	GABBR1/TH/OPRM1/CNR1/GRIN1
BP	regulation of calcium ion transport into cytosol	GO:0010522	3	0.075	7.33555e-06	6.88444e-05	NOS1/GRIN1/P2RX7
BP	prostaglandin secretion	GO:0032310	3	0.075	7.33555e-06	6.88444e-05	NOS2/PTGS2/P2RX7
BP	regulation of phospholipid biosynthetic process	GO:0071071	3	0.075	7.33555e-06	6.88444e-05	HTR2B/HTR2A/HTR2C
BP	positive regulation of ERK1 and ERK2 cascade	GO:0070374	6	0.15	7.35775e-06	6.88444e-05	HTR2B/HTR2A/HTR2C/OPRM1/PTPN11/TLR4
BP	regulation of glucose import	GO:0046324	4	0.1	7.63922e-06	7.08224e-05	ACE/SLC1A2/PIK3R1/PTPN11
BP	positive regulation of MAPK cascade	GO:0043410	8	0.2	8.59455e-06	7.80896e-05	HTR2B/HTR2A/HTR2C/OPRM1/MAP2K2/PTPN11/TLR4/P2RX7
BP	acidic amino acid transport	GO:0015800	4	0.1	8.7322e-06	7.80896e-05	GABBR1/SLC1A2/SLC1A1/P2RX7
BP	regulation of vasoconstriction	GO:0019229	4	0.1	8.7322e-06	7.80896e-05	HTR1A/HTR2A/ACE/PTGS2
BP	regulation of cyclase activity	GO:0031279	4	0.1	8.7322e-06	7.80896e-05	NOS1/GABBR1/NOS2/NOS3
BP	carboxylic acid transport	GO:0046942	7	0.175	8.87748e-06	7.86924e-05	GABBR1/NOS2/ACE/SLC1A2/SLC1A1/PTGS2/P2RX7
BP	organic acid transport	GO:0015849	7	0.175	9.04293e-06	7.94619e-05	GABBR1/NOS2/ACE/SLC1A2/SLC1A1/PTGS2/P2RX7
BP	maintenance of location in cell	GO:0051651	6	0.15	9.69755e-06	8.44795e-05	NOS1/HTR2B/HTR2A/HTR2C/P2RX7/PRKACA
BP	adenylate cyclase-modulating G protein-coupled receptor signaling pathway	GO:0007188	6	0.15	9.93711e-06	8.53325e-05	HTR1A/GABBR1/GRIK3/OPRM1/CNR1/PRKACA
BP	positive regulation of transmembrane transport	GO:0034764	6	0.15	1.01815e-05	8.53325e-05	NOS1/SLC1A2/PIK3R1/PTPN11/GRIN1/P2RX7
BP	arginine metabolic process	GO:0006525	3	0.075	1.02177e-05	8.53325e-05	NOS1/NOS2/NOS3
BP	positive regulation of nucleotide biosynthetic process	GO:0030810	3	0.075	1.02177e-05	8.53325e-05	NOS1/NOS2/NOS3
BP	positive regulation of purine nucleotide biosynthetic process	GO:1900373	3	0.075	1.02177e-05	8.53325e-05	NOS1/NOS2/NOS3
BP	reactive oxygen species metabolic process	GO:0072593	6	0.15	1.06848e-05	8.85019e-05	NOS2/NOS3/SLC1A1/TLR4/GRIN1/P2RX7
BP	peptide hormone secretion	GO:0030072	6	0.15	1.09439e-05	8.99112e-05	HTR2C/GABBR1/NOS2/CNR1/PTPN11/PRKACA
BP	regulation of lyase activity	GO:0051339	4	0.1	1.1259e-05	9.10204e-05	NOS1/GABBR1/NOS2/NOS3
BP	icosanoid transport	GO:0071715	4	0.1	1.1259e-05	9.10204e-05	NOS2/ACE/PTGS2/P2RX7
BP	positive regulation of protein kinase activity	GO:0045860	7	0.175	1.14379e-05	9.17329e-05	HTR2B/HTR2A/ACE/SLC1A1/MAP2K2/TLR4/P2RX7
BP	serotonin transport	GO:0006837	3	0.075	1.19029e-05	9.47099e-05	NOS1/HTR1A/CNR1
BP	peptide secretion	GO:0002790	6	0.15	1.2317e-05	9.72396e-05	HTR2C/GABBR1/NOS2/CNR1/PTPN11/PRKACA
BP	protein secretion	GO:0009306	7	0.175	1.29318e-05	0.000101301	NOS2/OPRM1/CNR1/PTPN11/TLR4/P2RX7/PRKACA
BP	establishment of protein localization to extracellular region	GO:0035592	7	0.175	1.31578e-05	0.000102279	NOS2/OPRM1/CNR1/PTPN11/TLR4/P2RX7/PRKACA
BP	heart contraction	GO:0060047	6	0.15	1.35132e-05	0.00010424	NOS1/TH/NOS3/ACE/SLC1A1/PRKACA
BP	glucose homeostasis	GO:0042593	6	0.15	1.38265e-05	0.000105849	TH/ACE/PIK3R1/CNR1/PTPN11/PRKACA
BP	carbohydrate homeostasis	GO:0033500	6	0.15	1.41457e-05	0.000107478	TH/ACE/PIK3R1/CNR1/PTPN11/PRKACA
BP	protein localization to extracellular region	GO:0071692	7	0.175	1.5087e-05	0.000113321	NOS2/OPRM1/CNR1/PTPN11/TLR4/P2RX7/PRKACA
BP	response to alcohol	GO:0097305	6	0.15	1.5139e-05	0.000113321	GABBR1/TH/ACE/OPRM1/CNR1/GRIN1
BP	negative regulation of calcium ion transport	GO:0051926	4	0.1	1.69243e-05	0.000125754	NOS1/NOS3/ACE/PTGS2
BP	heart process	GO:0003015	6	0.15	1.76776e-05	0.000129447	NOS1/TH/NOS3/ACE/SLC1A1/PRKACA
BP	peptide transport	GO:0015833	6	0.15	1.76776e-05	0.000129447	HTR2C/GABBR1/NOS2/CNR1/PTPN11/PRKACA
BP	tissue homeostasis	GO:0001894	6	0.15	1.92759e-05	0.000139134	NOS3/SLC1A1/PTGS2/PTPN11/TLR4/P2RX7
BP	anatomical structure homeostasis	GO:0060249	6	0.15	1.92759e-05	0.000139134	NOS3/SLC1A1/PTGS2/PTPN11/TLR4/P2RX7
BP	glucose import	GO:0046323	4	0.1	1.99025e-05	0.000142638	ACE/SLC1A2/PIK3R1/PTPN11
BP	regulation of glucose transmembrane transport	GO:0010827	4	0.1	2.20909e-05	0.000157207	ACE/SLC1A2/PIK3R1/PTPN11
BP	xenobiotic catabolic process	GO:0042178	3	0.075	2.3096e-05	0.000163211	NOS1/GSTM1/CYP3A4
BP	adenylate cyclase-inhibiting G protein-coupled receptor signaling pathway	GO:0007193	4	0.1	2.56982e-05	0.000180338	HTR1A/GABBR1/GRIK3/OPRM1
BP	glutamine family amino acid catabolic process	GO:0009065	3	0.075	2.59443e-05	0.00018081	NOS1/NOS2/NOS3
BP	response to isoquinoline alkaloid	GO:0014072	3	0.075	2.90144e-05	0.000198107	SLC1A1/OPRM1/CNR1
BP	response to morphine	GO:0043278	3	0.075	2.90144e-05	0.000198107	SLC1A1/OPRM1/CNR1
BP	calcium ion transport into cytosol	GO:0060402	3	0.075	2.90144e-05	0.000198107	NOS1/GRIN1/P2RX7
BP	positive regulation of synaptic transmission	GO:0050806	5	0.125	3.04322e-05	0.000206393	SLC1A1/GRIK2/MAPK1/PTGS2/GRIN1
BP	positive regulation of kinase activity	GO:0033674	7	0.175	3.22466e-05	0.00021483	HTR2B/HTR2A/ACE/SLC1A1/MAP2K2/TLR4/P2RX7
BP	nitric oxide mediated signal transduction	GO:0007263	3	0.075	3.2314e-05	0.00021483	NOS1/NOS2/NOS3
BP	prostaglandin transport	GO:0015732	3	0.075	3.2314e-05	0.00021483	NOS2/PTGS2/P2RX7
BP	organic anion transport	GO:0015711	7	0.175	3.37075e-05	0.000222629	GABBR1/NOS2/ACE/SLC1A2/SLC1A1/PTGS2/P2RX7
BP	positive regulation of lipid biosynthetic process	GO:0046889	4	0.1	3.5778e-05	0.000233731	HTR2B/HTR2A/HTR2C/PTGS2
BP	positive regulation of vasoconstriction	GO:0045907	3	0.075	3.5851e-05	0.000233731	HTR2A/ACE/PTGS2
BP	organic hydroxy compound transport	GO:0015850	6	0.15	3.7436e-05	0.0002425	NOS1/HTR1A/HTR2A/GABBR1/CNR1/PTPN11
BP	positive regulation of cytosolic calcium ion concentration	GO:0007204	5	0.125	3.89521e-05	0.000250714	NOS1/HTR2A/HTR2C/GRIN1/P2RX7
BP	homeostasis of number of cells within a tissue	GO:0048873	3	0.075	3.96331e-05	0.000253483	NOS3/PTPN11/P2RX7
BP	negative regulation of secretion	GO:0051048	5	0.125	4.00022e-05	0.000254234	GABBR1/ACE/OPRM1/CNR1/PTPN11
BP	rhythmic process	GO:0048511	6	0.15	4.26508e-05	0.000269374	HTR7/NOS2/TH/NOS3/OPRM1/EP300
BP	muscle system process	GO:0003012	7	0.175	4.42835e-05	0.000276232	NOS1/HTR2B/HTR2A/HTR7/NOS3/PTGS2/PRKACA
BP	response to radiation	GO:0009314	7	0.175	4.42835e-05	0.000276232	TH/SLC1A2/PIK3R1/OPRM1/PTGS2/EP300/GRIN1
BP	peptidyl-serine phosphorylation	GO:0018105	6	0.15	4.75714e-05	0.000294921	NOS1/SLC1A1/MAPK1/PTGS2/MAP2K2/PRKACA
BP	dicarboxylic acid transport	GO:0006835	4	0.1	4.84887e-05	0.000298775	GABBR1/SLC1A2/SLC1A1/P2RX7
BP	regulation of ERK1 and ERK2 cascade	GO:0070372	6	0.15	5.29377e-05	0.000324212	HTR2B/HTR2A/HTR2C/OPRM1/PTPN11/TLR4
BP	regulation of amine transport	GO:0051952	4	0.1	5.70831e-05	0.000347494	HTR2A/GABBR1/CNR1/P2RX7
BP	positive regulation of protein serine/threonine kinase activity	GO:0071902	5	0.125	5.85549e-05	0.000354319	HTR2B/HTR2A/MAP2K2/TLR4/P2RX7
BP	response to light stimulus	GO:0009416	6	0.15	6.08372e-05	0.000365938	TH/SLC1A2/PIK3R1/PTGS2/EP300/GRIN1
BP	positive regulation of interleukin-6 production	GO:0032755	4	0.1	6.1774e-05	0.000369269	NOS2/PTPN11/TLR4/P2RX7
BP	response to nutrient levels	GO:0031667	7	0.175	6.22221e-05	0.000369269	HTR2C/TH/ACE/MAPK1/OPRM1/PTGS2/CNR1
BP	regulation of phospholipid metabolic process	GO:1903725	3	0.075	6.24873e-05	0.000369269	HTR2B/HTR2A/HTR2C
BP	peptidyl-serine modification	GO:0018209	6	0.15	6.51263e-05	0.000382627	NOS1/SLC1A1/MAPK1/PTGS2/MAP2K2/PRKACA
BP	regulation of dopamine secretion	GO:0014059	3	0.075	6.78996e-05	0.000392082	HTR2A/GABBR1/CNR1
BP	peptide hormone processing	GO:0016486	3	0.075	6.78996e-05	0.000392082	DPP4/ACE/ADAM10
BP	positive regulation of glucose import	GO:0046326	3	0.075	6.78996e-05	0.000392082	SLC1A2/PIK3R1/PTPN11
BP	protein maturation	GO:0051604	6	0.15	7.08248e-05	0.000404352	DPP4/ACE/ADAM10/EP300/P2RX7/PRKACA
BP	cellular response to salt	GO:1902075	5	0.125	7.25119e-05	0.000408707	SLC1A2/SLC1A1/OPRM1/PTGS2/P2RX7
BP	positive regulation of cytokine production	GO:0001819	7	0.175	7.27407e-05	0.000408707	HTR2B/NOS2/PIK3R1/PTGS2/PTPN11/TLR4/P2RX7
BP	dopamine secretion	GO:0014046	3	0.075	7.36099e-05	0.000408707	HTR2A/GABBR1/CNR1
BP	regulation of nucleotide biosynthetic process	GO:0030808	3	0.075	7.36099e-05	0.000408707	NOS1/NOS2/NOS3
BP	regulation of purine nucleotide biosynthetic process	GO:1900371	3	0.075	7.36099e-05	0.000408707	NOS1/NOS2/NOS3
BP	positive regulation of cyclase activity	GO:0031281	3	0.075	7.96254e-05	0.000439692	NOS1/NOS2/NOS3
BP	regulation of nucleocytoplasmic transport	GO:0046822	4	0.1	8.04242e-05	0.000441689	PIK3R1/PTGS2/PTPN11/PRKACA
BP	eating behavior	GO:0042755	3	0.075	8.59534e-05	0.000459567	TH/ACE/OPRM1
BP	negative regulation of potassium ion transport	GO:0043267	3	0.075	8.59534e-05	0.000459567	NOS1/HTR2A/NOS3
BP	cell redox homeostasis	GO:0045454	3	0.075	8.59534e-05	0.000459567	NOS1/NOS2/NOS3
BP	positive regulation of lyase activity	GO:0051349	3	0.075	8.59534e-05	0.000459567	NOS1/NOS2/NOS3
BP	signaling receptor ligand precursor processing	GO:0140448	3	0.075	8.59534e-05	0.000459567	DPP4/ACE/ADAM10
BP	regulation of heart contraction	GO:0008016	5	0.125	8.89076e-05	0.000472861	NOS1/TH/NOS3/SLC1A1/PRKACA
BP	maintenance of location	GO:0051235	6	0.15	9.03524e-05	0.000478029	NOS1/HTR2B/HTR2A/HTR2C/P2RX7/PRKACA
BP	dopamine metabolic process	GO:0042417	3	0.075	9.26012e-05	0.000485739	HTR1A/TH/SLC1A1
BP	muscle contraction	GO:0006936	6	0.15	9.32518e-05	0.000485739	NOS1/HTR2B/HTR2A/HTR7/PTGS2/PRKACA
BP	cellular response to chemical stress	GO:0062197	6	0.15	9.32518e-05	0.000485739	NOS3/SLC1A1/MAPK1/PTGS2/TLR4/SCN2A
BP	smooth muscle contraction	GO:0006939	4	0.1	9.94169e-05	0.000512568	HTR2B/HTR2A/HTR7/PTGS2
BP	phospholipase C-activating G protein-coupled receptor signaling pathway	GO:0007200	4	0.1	9.94169e-05	0.000512568	HTR2B/HTR2A/HTR2C/OPRM1
BP	glucose transmembrane transport	GO:1904659	4	0.1	0.000102873	0.000527695	ACE/SLC1A2/PIK3R1/PTPN11
BP	fatty acid transport	GO:0015908	4	0.1	0.000110046	0.000561638	NOS2/ACE/PTGS2/P2RX7
BP	regulation of intracellular protein transport	GO:0033157	5	0.125	0.000112669	0.000571955	SLC1A1/PIK3R1/PTGS2/PTPN11/PRKACA
BP	hexose transmembrane transport	GO:0008645	4	0.1	0.000113765	0.000571955	ACE/SLC1A2/PIK3R1/PTPN11
BP	positive regulation of MAP kinase activity	GO:0043406	4	0.1	0.000113765	0.000571955	HTR2B/HTR2A/TLR4/P2RX7
BP	positive regulation of glucose transmembrane transport	GO:0010828	3	0.075	0.000114535	0.000572975	SLC1A2/PIK3R1/PTPN11
BP	response to metal ion	GO:0010038	6	0.15	0.000122835	0.000611468	TH/SLC1A1/LTA4H/MAPK1/PTGS2/P2RX7
BP	monosaccharide transmembrane transport	GO:0015749	4	0.1	0.000125472	0.000621534	ACE/SLC1A2/PIK3R1/PTPN11
BP	xenobiotic metabolic process	GO:0006805	4	0.1	0.000138029	0.000680399	NOS1/GSTM1/CYP3A4/GRIN1
BP	excitatory postsynaptic potential	GO:0060079	4	0.1	0.00014241	0.000698586	GRIK2/OPRM1/GRIN1/P2RX7
BP	regulation of glycolytic process	GO:0006110	3	0.075	0.000148689	0.000725867	HTR2A/EP300/P2RX7
BP	response to zinc ion	GO:0010043	3	0.075	0.000158151	0.000767113	TH/LTA4H/P2RX7
BP	hormone metabolic process	GO:0042445	5	0.125	0.000158656	0.000767113	DPP4/ACE/CYP3A4/ADAM10/PTPN11
BP	peptidyl-cysteine modification	GO:0018198	3	0.075	0.000167995	0.000804568	NOS1/NOS2/ACE
BP	insulin-like growth factor receptor signaling pathway	GO:0048009	3	0.075	0.000167995	0.000804568	MAPK1/PIK3R1/MAP2K2
BP	phosphatidylinositol biosynthetic process	GO:0006661	4	0.1	0.000175949	0.000838683	HTR2B/HTR2A/HTR2C/PIK3R1
BP	dopamine transport	GO:0015872	3	0.075	0.00017823	0.000845567	HTR2A/GABBR1/CNR1
BP	chemical synaptic transmission, postsynaptic	GO:0099565	4	0.1	0.000181167	0.000855487	GRIK2/OPRM1/GRIN1/P2RX7
BP	carbohydrate transmembrane transport	GO:0034219	4	0.1	0.000186496	0.000876556	ACE/SLC1A2/PIK3R1/PTPN11
BP	protein processing	GO:0016485	5	0.125	0.000188192	0.000880429	DPP4/ACE/ADAM10/P2RX7/PRKACA
BP	regulation of generation of precursor metabolites and energy	GO:0043467	4	0.1	0.000197494	0.000919689	HTR2A/NOS2/EP300/P2RX7
BP	serotonin secretion	GO:0001820	2	0.05	0.000200425	0.00092061	HTR1A/CNR1
BP	intrinsic apoptotic signaling pathway in response to osmotic stress	GO:0008627	2	0.05	0.000200425	0.00092061	PTGS2/SCN2A
BP	retrograde trans-synaptic signaling	GO:0098917	2	0.05	0.000200425	0.00092061	NOS1/CNR1
BP	catecholamine metabolic process	GO:0006584	3	0.075	0.000223199	0.00101598	HTR1A/TH/SLC1A1
BP	catechol-containing compound metabolic process	GO:0009712	3	0.075	0.000223199	0.00101598	HTR1A/TH/SLC1A1
BP	fever generation	GO:0001660	2	0.05	0.00024463	0.00108901	PTGS2/CNR1
BP	positive regulation of glutamate secretion	GO:0014049	2	0.05	0.00024463	0.00108901	GABBR1/P2RX7
BP	modulation of process of another organism	GO:0035821	2	0.05	0.00024463	0.00108901	NOS2/P2RX7
BP	Bergmann glial cell differentiation	GO:0060020	2	0.05	0.00024463	0.00108901	MAPK1/PTPN11
BP	trachea morphogenesis	GO:0060439	2	0.05	0.00024463	0.00108901	MAPK1/MAP2K2
BP	adult behavior	GO:0030534	4	0.1	0.000246204	0.00109047	HTR2A/SLC1A2/SLC1A1/OPRM1
BP	regulation of carbohydrate catabolic process	GO:0043470	3	0.075	0.000248195	0.00109047	HTR2A/EP300/P2RX7
BP	regulation of catecholamine secretion	GO:0050433	3	0.075	0.000248195	0.00109047	HTR2A/GABBR1/CNR1
BP	amino acid transport	GO:0006865	4	0.1	0.000273554	0.00119668	GABBR1/SLC1A2/SLC1A1/P2RX7
BP	catecholamine secretion	GO:0050432	3	0.075	0.000274935	0.00119754	HTR2A/GABBR1/CNR1
BP	response to peptide hormone	GO:0043434	6	0.15	0.000278859	0.00120942	TH/LTA4H/MAPK1/PIK3R1/PTGS2/PTPN11
BP	ossification	GO:0001503	6	0.15	0.000285933	0.0012348	GABBR1/MAPK1/PTGS2/PTPN11/P2RX7/PRKACA
BP	positive regulation of nucleocytoplasmic transport	GO:0046824	3	0.075	0.000288975	0.00123951	PIK3R1/PTGS2/PRKACA
BP	gamma-aminobutyric acid secretion	GO:0014051	2	0.05	0.000293157	0.00123951	GABBR1/P2RX7
BP	regulation of heat generation	GO:0031650	2	0.05	0.000293157	0.00123951	PTGS2/CNR1
BP	regulation of growth hormone secretion	GO:0060123	2	0.05	0.000293157	0.00123951	GABBR1/PTPN11
BP	L-aspartate transmembrane transport	GO:0070778	2	0.05	0.000293157	0.00123951	SLC1A2/SLC1A1
BP	regulation of nervous system process	GO:0031644	4	0.1	0.000295452	0.00124401	HTR2C/NOS3/OPRM1/GRIN1
BP	positive regulation of lipid metabolic process	GO:0045834	4	0.1	0.000303023	0.00126721	HTR2B/HTR2A/HTR2C/PTGS2
BP	regulation of cytosolic calcium ion concentration	GO:0051480	3	0.075	0.00030347	0.00126721	GRIA1/CNR1/PRKACA
BP	learning	GO:0007612	4	0.1	0.000310733	0.0012922	TH/SLC1A1/PTGS2/GRIN1
BP	phosphatidylinositol metabolic process	GO:0046488	4	0.1	0.000326574	0.00134699	HTR2B/HTR2A/HTR2C/PIK3R1
BP	positive regulation of inflammatory response	GO:0050729	4	0.1	0.000326574	0.00134699	ACE/PTGS2/CNR1/TLR4
BP	carbohydrate transport	GO:0008643	4	0.1	0.000342986	0.00139852	ACE/SLC1A2/PIK3R1/PTPN11
BP	negative regulation of secretion by cell	GO:1903531	4	0.1	0.000342986	0.00139852	GABBR1/OPRM1/CNR1/PTPN11
BP	sulfur amino acid transport	GO:0000101	2	0.05	0.000345988	0.00139852	SLC1A2/SLC1A1
BP	positive regulation of calcium ion transport into cytosol	GO:0010524	2	0.05	0.000345988	0.00139852	GRIN1/P2RX7
BP	negative regulation of catecholamine secretion	GO:0033604	2	0.05	0.000345988	0.00139852	GABBR1/CNR1
BP	intracellular glucose homeostasis	GO:0001678	4	0.1	0.00035141	0.00141478	TH/ACE/PIK3R1/PRKACA
BP	lipopolysaccharide-mediated signaling pathway	GO:0031663	3	0.075	0.000366129	0.00146768	NOS3/MAPK1/TLR4
BP	positive regulation of secretion by cell	GO:1903532	5	0.125	0.000367455	0.00146768	GABBR1/PTPN11/TLR4/P2RX7/PRKACA
BP	cellular response to heat	GO:0034605	3	0.075	0.000400351	0.00157886	PTGS2/EP300/PRKACA
BP	growth hormone secretion	GO:0030252	2	0.05	0.000403104	0.00157886	GABBR1/PTPN11
BP	neurotransmitter biosynthetic process	GO:0042136	2	0.05	0.000403104	0.00157886	NOS1/TH
BP	organelle inheritance	GO:0048308	2	0.05	0.000403104	0.00157886	MAPK1/MAP2K2
BP	Golgi inheritance	GO:0048313	2	0.05	0.000403104	0.00157886	MAPK1/MAP2K2
BP	regulation of insulin secretion	GO:0050796	4	0.1	0.000405102	0.00158057	NOS2/CNR1/PTPN11/PRKACA
BP	positive regulation of fat cell differentiation	GO:0045600	3	0.075	0.000474823	0.00184547	HTR2A/HTR2C/PTGS2
BP	positive regulation of protein transport	GO:0051222	5	0.125	0.000498739	0.00193099	PIK3R1/PTGS2/TLR4/P2RX7/PRKACA
BP	regulation of behavior	GO:0050795	3	0.075	0.000515168	0.00197943	HTR2B/HTR1A/CNR1
BP	catecholamine transport	GO:0051937	3	0.075	0.000515168	0.00197943	HTR2A/GABBR1/CNR1
BP	glutathione biosynthetic process	GO:0006750	2	0.05	0.000530121	0.00202917	SLC1A2/SLC1A1
BP	superoxide metabolic process	GO:0006801	3	0.075	0.000536139	0.00203678	NOS2/NOS3/SLC1A1
BP	regulation of ATP metabolic process	GO:1903578	3	0.075	0.000536139	0.00203678	HTR2A/EP300/P2RX7
BP	monocarboxylic acid transport	GO:0015718	4	0.1	0.000552851	0.0020924	NOS2/ACE/PTGS2/P2RX7
BP	positive regulation of secretion	GO:0051047	5	0.125	0.000560131	0.00211204	GABBR1/PTPN11/TLR4/P2RX7/PRKACA
BP	interleukin-6 production	GO:0032635	4	0.1	0.000564688	0.00211345	NOS2/PTPN11/TLR4/P2RX7
BP	regulation of interleukin-6 production	GO:0032675	4	0.1	0.000564688	0.00211345	NOS2/PTPN11/TLR4/P2RX7
BP	temperature homeostasis	GO:0001659	4	0.1	0.000576705	0.00215046	HTR2A/PTGS2/CNR1/TLR4
BP	toxin metabolic process	GO:0009404	2	0.05	0.000599988	0.00219675	TH/CYP3A4
BP	nonribosomal peptide biosynthetic process	GO:0019184	2	0.05	0.000599988	0.00219675	SLC1A2/SLC1A1
BP	heat generation	GO:0031649	2	0.05	0.000599988	0.00219675	PTGS2/CNR1
BP	L-glutamate import across plasma membrane	GO:0098712	2	0.05	0.000599988	0.00219675	SLC1A2/SLC1A1
BP	regulation of Golgi organization	GO:1903358	2	0.05	0.000599988	0.00219675	MAPK1/MAP2K2
BP	regulation of lipid biosynthetic process	GO:0046890	4	0.1	0.000613847	0.00223938	HTR2B/HTR2A/HTR2C/PTGS2
BP	positive regulation of establishment of protein localization	GO:1904951	5	0.125	0.000627053	0.00227933	PIK3R1/PTGS2/TLR4/P2RX7/PRKACA
BP	cellular response to external stimulus	GO:0071496	5	0.125	0.000644685	0.00233502	SLC1A2/MAPK1/PTGS2/TLR4/P2RX7
BP	glutamine family amino acid metabolic process	GO:0009064	3	0.075	0.000649196	0.00234296	NOS1/NOS2/NOS3
BP	regulation of MAP kinase activity	GO:0043405	4	0.1	0.000665977	0.00238648	HTR2B/HTR2A/TLR4/P2RX7
BP	regulation of calcium ion transmembrane transport	GO:1903169	4	0.1	0.000665977	0.00238648	NOS1/GRIN1/P2RX7/PRKACA
BP	gamma-aminobutyric acid transport	GO:0015812	2	0.05	0.000674069	0.00239847	GABBR1/P2RX7
BP	cellular response to ATP	GO:0071318	2	0.05	0.000674069	0.00239847	PTGS2/P2RX7
BP	calcium-mediated signaling	GO:0019722	4	0.1	0.000679485	0.00240925	HTR2B/GRIN1/P2RX7/PRKACA
BP	regulation of glutamate secretion	GO:0014048	2	0.05	0.000752348	0.00263068	GABBR1/P2RX7
BP	trachea development	GO:0060438	2	0.05	0.000752348	0.00263068	MAPK1/MAP2K2
BP	motor behavior	GO:0061744	2	0.05	0.000752348	0.00263068	DPP4/SLC1A1
BP	regulation of early endosome to late endosome transport	GO:2000641	2	0.05	0.000752348	0.00263068	MAPK1/MAP2K2
BP	cellular response to abiotic stimulus	GO:0071214	5	0.125	0.000758426	0.00263371	PIK3R1/PTGS2/TLR4/EP300/SCN2A
BP	cellular response to environmental stimulus	GO:0104004	5	0.125	0.000758426	0.00263371	PIK3R1/PTGS2/TLR4/EP300/SCN2A
BP	glycolytic process	GO:0006096	3	0.075	0.000803655	0.00278121	HTR2A/EP300/P2RX7
BP	regulation of lipid metabolic process	GO:0019216	5	0.125	0.000810013	0.00279365	HTR2B/HTR2A/HTR2C/PTGS2/CNR1
BP	insulin secretion	GO:0030073	4	0.1	0.000825462	0.00283086	NOS2/CNR1/PTPN11/PRKACA
BP	response to osmotic stress	GO:0006970	3	0.075	0.000831467	0.00283086	TH/PTGS2/SCN2A
BP	aspartate transmembrane transport	GO:0015810	2	0.05	0.000834807	0.00283086	SLC1A2/SLC1A1
BP	regulation of appetite	GO:0032098	2	0.05	0.000834807	0.00283086	HTR2C/OPRM1
BP	pore complex assembly	GO:0046931	2	0.05	0.000834807	0.00283086	ADAM10/P2RX7
BP	response to hexose	GO:0009746	4	0.1	0.000857116	0.00289645	TH/ACE/PTGS2/PRKACA
BP	astrocyte differentiation	GO:0048708	3	0.075	0.000859885	0.00289645	MAPK1/PTPN11/TLR4
BP	cellular response to metal ion	GO:0071248	4	0.1	0.000873261	0.00293174	TH/SLC1A1/MAPK1/PTGS2
BP	locomotory behavior	GO:0007626	4	0.1	0.00088962	0.00297677	DPP4/HTR2C/TH/SLC1A1
BP	positive regulation of cell projection organization	GO:0031346	5	0.125	0.000909436	0.00303303	PIK3R1/MAP2K2/CNR1/EP300/P2RX7
BP	ovulation	GO:0030728	2	0.05	0.000921429	0.0030429	NOS3/PTGS2
BP	positive regulation of glycolytic process	GO:0045821	2	0.05	0.000921429	0.0030429	HTR2A/P2RX7
BP	positive regulation of reactive oxygen species biosynthetic process	GO:1903428	2	0.05	0.000921429	0.0030429	TLR4/GRIN1
BP	alpha-amino acid metabolic process	GO:1901605	4	0.1	0.000974675	0.00320826	NOS1/NOS2/TH/NOS3
BP	circadian rhythm	GO:0007623	4	0.1	0.000992349	0.00324529	HTR7/NOS2/TH/EP300
BP	response to monosaccharide	GO:0034284	4	0.1	0.000992349	0.00324529	TH/ACE/PTGS2/PRKACA
BP	regulation of sodium ion transport	GO:0002028	3	0.075	0.00101123	0.00326789	NOS1/NOS3/P2RX7
BP	response to manganese ion	GO:0010042	2	0.05	0.0010122	0.00326789	TH/PTGS2
BP	platelet formation	GO:0030220	2	0.05	0.0010122	0.00326789	PTPN11/EP300
BP	detection of temperature stimulus involved in sensory perception	GO:0050961	2	0.05	0.0010122	0.00326789	HTR2A/GRIK2
BP	cellular response to UV	GO:0034644	3	0.075	0.00104339	0.00333663	PIK3R1/PTGS2/EP300
BP	endocrine process	GO:0050886	3	0.075	0.00104339	0.00333663	NOS3/ACE/PTPN11
BP	alpha-amino acid catabolic process	GO:1901606	3	0.075	0.00104339	0.00333663	NOS1/NOS2/NOS3
BP	glycerophospholipid biosynthetic process	GO:0046474	4	0.1	0.00104673	0.00333674	HTR2B/HTR2A/HTR2C/PIK3R1
BP	regulation of neurotransmitter levels	GO:0001505	4	0.1	0.00106531	0.0033853	NOS1/TH/SLC1A2/P2RX7
BP	ADP metabolic process	GO:0046031	3	0.075	0.00107619	0.00340915	HTR2A/EP300/P2RX7
BP	megakaryocyte development	GO:0035855	2	0.05	0.00110709	0.00347833	PTPN11/EP300
BP	peptide catabolic process	GO:0043171	2	0.05	0.00110709	0.00347833	ACE/LTA4H
BP	regulation of protein serine/threonine kinase activity	GO:0071900	5	0.125	0.00110836	0.00347833	HTR2B/HTR2A/MAP2K2/TLR4/P2RX7
BP	response to mechanical stimulus	GO:0009612	4	0.1	0.00114197	0.00357273	HTR2A/PTGS2/TLR4/P2RX7
BP	biogenic amine metabolic process	GO:0006576	3	0.075	0.00117848	0.00367558	HTR1A/TH/SLC1A1
BP	platelet morphogenesis	GO:0036344	2	0.05	0.0012061	0.00373862	PTPN11/EP300
BP	positive regulation of macrophage cytokine production	GO:0060907	2	0.05	0.0012061	0.00373862	TLR4/P2RX7
BP	steroid catabolic process	GO:0006706	2	0.05	0.00130919	0.00400902	HSD11B1/CYP3A4
BP	glutamate secretion	GO:0014047	2	0.05	0.00130919	0.00400902	GABBR1/P2RX7
BP	detection of temperature stimulus	GO:0016048	2	0.05	0.00130919	0.00400902	HTR2A/GRIK2
BP	positive regulation of amino acid transport	GO:0051957	2	0.05	0.00130919	0.00400902	GABBR1/P2RX7
BP	cellular response to lipopolysaccharide	GO:0071222	4	0.1	0.0013285	0.00405586	NOS2/NOS3/MAPK1/TLR4
BP	glycerolipid metabolic process	GO:0046486	5	0.125	0.001338	0.00407255	HTR2B/HTR2A/HTR2C/PIK3R1/PTPN11
BP	osteoclast differentiation	GO:0030316	3	0.075	0.00136225	0.0041339	GLO1/PIK3R1/TLR4
BP	small molecule catabolic process	GO:0044282	5	0.125	0.00138471	0.00418947	NOS1/NOS2/NOS3/CYP3A4/CNR1
BP	regulation of leukocyte migration	GO:0002685	4	0.1	0.00139515	0.00420848	DPP4/MAPK1/PIK3R1/ADAM10
BP	regulation of the force of heart contraction	GO:0002026	2	0.05	0.00141637	0.00423455	NOS1/NOS3
BP	acute inflammatory response to antigenic stimulus	GO:0002438	2	0.05	0.00141637	0.00423455	OPRM1/CNR1
BP	regulation of ryanodine-sensitive calcium-release channel activity	GO:0060314	2	0.05	0.00141637	0.00423455	NOS1/PRKACA
BP	positive regulation of tumor necrosis factor production	GO:0032760	3	0.075	0.00148068	0.00440391	PIK3R1/PTPN11/TLR4
BP	fatty acid metabolic process	GO:0006631	5	0.125	0.00148173	0.00440391	TH/GSTM1/CYP3A4/PTGS2/CNR1
BP	cellular response to inorganic substance	GO:0071241	4	0.1	0.00148762	0.00440844	TH/SLC1A1/MAPK1/PTGS2
BP	purine nucleoside diphosphate metabolic process	GO:0009135	3	0.075	0.00152155	0.00444865	HTR2A/EP300/P2RX7
BP	purine ribonucleoside diphosphate metabolic process	GO:0009179	3	0.075	0.00152155	0.00444865	HTR2A/EP300/P2RX7
BP	synaptic transmission, dopaminergic	GO:0001963	2	0.05	0.0015276	0.00444865	TH/PTGS2
BP	neurotransmitter metabolic process	GO:0042133	2	0.05	0.0015276	0.00444865	NOS1/TH
BP	benzene-containing compound metabolic process	GO:0042537	2	0.05	0.0015276	0.00444865	TH/GSTM1
BP	negative regulation of amine transport	GO:0051953	2	0.05	0.0015276	0.00444865	GABBR1/CNR1
BP	response to carbohydrate	GO:0009743	4	0.1	0.00155972	0.00452913	TH/ACE/PTGS2/PRKACA
BP	regulation of potassium ion transport	GO:0043266	3	0.075	0.0016054	0.00464842	NOS1/HTR2A/NOS3
BP	cellular response to molecule of bacterial origin	GO:0071219	4	0.1	0.00163422	0.00468975	NOS2/NOS3/MAPK1/TLR4
BP	positive regulation of acute inflammatory response	GO:0002675	2	0.05	0.00164288	0.00468975	PTGS2/CNR1
BP	gamma-aminobutyric acid signaling pathway	GO:0007214	2	0.05	0.00164288	0.00468975	HTR1A/GABBR1
BP	long-chain fatty acid biosynthetic process	GO:0042759	2	0.05	0.00164288	0.00468975	GSTM1/CYP3A4
BP	sensory perception of temperature stimulus	GO:0050951	2	0.05	0.00164288	0.00468975	HTR2A/GRIK2
BP	positive regulation of tumor necrosis factor superfamily cytokine production	GO:1903557	3	0.075	0.00164839	0.00469223	PIK3R1/PTPN11/TLR4
BP	long-chain fatty acid metabolic process	GO:0001676	3	0.075	0.0016921	0.00480311	GSTM1/CYP3A4/PTGS2
BP	phenol-containing compound metabolic process	GO:0018958	3	0.075	0.00173652	0.00491027	HTR1A/TH/SLC1A1
BP	L-glutamate transmembrane transport	GO:0015813	2	0.05	0.00176218	0.00491027	SLC1A2/SLC1A1
BP	thyroid gland development	GO:0030878	2	0.05	0.00176218	0.00491027	MAPK1/MAP2K2
BP	exploration behavior	GO:0035640	2	0.05	0.00176218	0.00491027	DPP4/HTR1A
BP	postsynaptic modulation of chemical synaptic transmission	GO:0099170	2	0.05	0.00176218	0.00491027	SLC1A1/PRKACA
BP	regulation of cytoplasmic transport	GO:1903649	2	0.05	0.00176218	0.00491027	MAPK1/MAP2K2
BP	response to toxic substance	GO:0009636	4	0.1	0.00176386	0.00491027	TH/NOS3/GSTM1/PTGS2
BP	pyruvate metabolic process	GO:0006090	3	0.075	0.00178167	0.00494623	HTR2A/EP300/P2RX7
BP	amino acid catabolic process	GO:0009063	3	0.075	0.00182755	0.0050597	NOS1/NOS2/NOS3
BP	fat cell differentiation	GO:0045444	4	0.1	0.0018726	0.00514956	HTR2A/HTR2C/PTGS2/EP300
BP	acute inflammatory response	GO:0002526	3	0.075	0.00187417	0.00514956	OPRM1/PTGS2/CNR1
BP	activation of phospholipase C activity	GO:0007202	2	0.05	0.00188549	0.00514956	HTR2B/HTR2A
BP	C4-dicarboxylate transport	GO:0015740	2	0.05	0.00188549	0.00514956	SLC1A2/SLC1A1
BP	L-glutamate import	GO:0051938	2	0.05	0.00188549	0.00514956	SLC1A2/SLC1A1
BP	cellular detoxification	GO:1990748	3	0.075	0.00192152	0.00523381	NOS3/GSTM1/PTGS2
BP	ribonucleoside diphosphate metabolic process	GO:0009185	3	0.075	0.00196961	0.00533729	HTR2A/EP300/P2RX7
BP	myeloid cell differentiation	GO:0030099	5	0.125	0.00198172	0.00533729	GLO1/PIK3R1/PTPN11/TLR4/EP300
BP	organic acid catabolic process	GO:0016054	4	0.1	0.00198592	0.00533729	NOS1/NOS2/NOS3/CNR1
BP	glycerolipid biosynthetic process	GO:0045017	4	0.1	0.00198592	0.00533729	HTR2B/HTR2A/HTR2C/PIK3R1
BP	carboxylic acid catabolic process	GO:0046395	4	0.1	0.00198592	0.00533729	NOS1/NOS2/NOS3/CNR1
BP	face morphogenesis	GO:0060325	2	0.05	0.00201279	0.00539516	PTPN11/EP300
BP	amine metabolic process	GO:0009308	3	0.075	0.00201845	0.00539601	HTR1A/TH/SLC1A1
BP	sodium ion transport	GO:0006814	4	0.1	0.00210391	0.00559489	NOS1/NOS3/SCN2A/P2RX7
BP	regulation of muscle system process	GO:0090257	4	0.1	0.00210391	0.00559489	NOS1/NOS3/PTGS2/PRKACA
BP	regulation of ossification	GO:0030278	3	0.075	0.00211838	0.00561304	MAPK1/PTPN11/P2RX7
BP	phospholipid biosynthetic process	GO:0008654	4	0.1	0.00213415	0.00561304	HTR2B/HTR2A/HTR2C/PIK3R1
BP	response to amphetamine	GO:0001975	2	0.05	0.00214406	0.00561304	TH/SLC1A1
BP	response to ATP	GO:0033198	2	0.05	0.00214406	0.00561304	PTGS2/P2RX7
BP	negative regulation of osteoclast differentiation	GO:0045671	2	0.05	0.00214406	0.00561304	PIK3R1/TLR4
BP	regulation of protein export from nucleus	GO:0046825	2	0.05	0.00214406	0.00561304	PTPN11/PRKACA
BP	response to oxidative stress	GO:0006979	5	0.125	0.00226229	0.00590725	NOS3/SLC1A1/MAPK1/PTGS2/TLR4
BP	cellular response to toxic substance	GO:0097237	3	0.075	0.00238154	0.0062026	NOS3/GSTM1/PTGS2
BP	transepithelial transport	GO:0070633	2	0.05	0.00241847	0.00625106	SLC1A2/SLC1A1
BP	presynaptic modulation of chemical synaptic transmission	GO:0099171	2	0.05	0.00241847	0.00625106	HTR2A/GRIK2
BP	cellular response to biotic stimulus	GO:0071216	4	0.1	0.00242	0.00625106	NOS2/NOS3/MAPK1/TLR4
BP	positive regulation of defense response	GO:0031349	5	0.125	0.00242489	0.00625106	ACE/PTGS2/CNR1/TLR4/EP300
BP	icosanoid metabolic process	GO:0006690	3	0.075	0.00243649	0.00626498	GSTM1/LTA4H/PTGS2
BP	import into cell	GO:0098657	4	0.1	0.00245331	0.00629222	NOS1/SLC1A2/SLC1A1/SCN2A
BP	regulation of leukocyte chemotaxis	GO:0002688	3	0.075	0.00249222	0.00637584	DPP4/MAPK1/ADAM10
BP	cellular response to light stimulus	GO:0071482	3	0.075	0.00254874	0.00645519	PIK3R1/PTGS2/EP300
BP	maintenance of blood-brain barrier	GO:0035633	2	0.05	0.00256157	0.00645519	SLC1A1/PTGS2
BP	positive regulation of blood pressure	GO:0045777	2	0.05	0.00256157	0.00645519	ACE/CNR1
BP	positive regulation of synaptic transmission, glutamatergic	GO:0051968	2	0.05	0.00256157	0.00645519	PTGS2/GRIN1
BP	positive regulation of myeloid leukocyte cytokine production involved in immune response	GO:0061081	2	0.05	0.00256157	0.00645519	TLR4/P2RX7
BP	neurotransmitter reuptake	GO:0098810	2	0.05	0.00256157	0.00645519	NOS1/SLC1A2
BP	lipid transport	GO:0006869	5	0.125	0.00257092	0.00646265	NOS2/ACE/PTGS2/PTPN11/P2RX7
BP	insulin receptor signaling pathway	GO:0008286	3	0.075	0.00260605	0.00653468	MAPK1/PIK3R1/PTPN11
BP	cGMP-mediated signaling	GO:0019934	2	0.05	0.00270857	0.00675823	HTR2B/HTR2C
BP	positive regulation of ATP metabolic process	GO:1903580	2	0.05	0.00270857	0.00675823	HTR2A/P2RX7
BP	mating behavior	GO:0007617	2	0.05	0.00285947	0.00706496	TH/CNR1
BP	macrophage cytokine production	GO:0010934	2	0.05	0.00285947	0.00706496	TLR4/P2RX7
BP	regulation of macrophage cytokine production	GO:0010935	2	0.05	0.00285947	0.00706496	TLR4/P2RX7
BP	head morphogenesis	GO:0060323	2	0.05	0.00285947	0.00706496	PTPN11/EP300
BP	nucleoside diphosphate metabolic process	GO:0009132	3	0.075	0.00296667	0.00731195	HTR2A/EP300/P2RX7
BP	positive regulation of interferon-beta production	GO:0032728	2	0.05	0.00301424	0.00739312	PTPN11/TLR4
BP	response to mineralocorticoid	GO:0051385	2	0.05	0.00301424	0.00739312	TH/ACE
BP	response to acid chemical	GO:0001101	3	0.075	0.00309336	0.00755054	TH/SLC1A2/GRIN1
BP	cellular response to glucose stimulus	GO:0071333	3	0.075	0.00309336	0.00755054	TH/ACE/PRKACA
BP	positive regulation of protein localization	GO:1903829	5	0.125	0.00313284	0.00762849	PIK3R1/PTGS2/TLR4/P2RX7/PRKACA
BP	regulation of systemic arterial blood pressure by hormone	GO:0001990	2	0.05	0.00317287	0.00768888	NOS3/ACE
BP	positive regulation of protein import into nucleus	GO:0042307	2	0.05	0.00317287	0.00768888	PIK3R1/PTGS2
BP	positive regulation of hormone secretion	GO:0046887	3	0.075	0.00322334	0.00777392	GABBR1/PTPN11/PRKACA
BP	cellular response to hexose stimulus	GO:0071331	3	0.075	0.00322334	0.00777392	TH/ACE/PRKACA
BP	positive regulation of phospholipase C activity	GO:0010863	2	0.05	0.00333533	0.00802486	HTR2B/HTR2A
BP	cellular response to monosaccharide stimulus	GO:0071326	3	0.075	0.00335663	0.00805693	TH/ACE/PRKACA
BP	amino acid metabolic process	GO:0006520	4	0.1	0.00339244	0.00810438	NOS1/NOS2/TH/NOS3
BP	cellular response to oxidative stress	GO:0034599	4	0.1	0.00339244	0.00810438	NOS3/SLC1A1/MAPK1/TLR4
BP	regulation of monoatomic ion transmembrane transport	GO:0034765	5	0.125	0.00342961	0.00817385	NOS1/SCN2A/GRIN1/P2RX7/PRKACA
BP	response to glucocorticoid	GO:0051384	3	0.075	0.00349327	0.00830598	TH/ACE/PTGS2
BP	bone cell development	GO:0098751	2	0.05	0.00350163	0.00830631	PTPN11/EP300
BP	detoxification	GO:0098754	3	0.075	0.00363328	0.00859841	NOS3/GSTM1/PTGS2
BP	positive regulation of nitric oxide biosynthetic process	GO:0045429	2	0.05	0.00367173	0.00862879	PTGS2/TLR4
BP	regulation of nitric-oxide synthase activity	GO:0050999	2	0.05	0.00367173	0.00862879	HTR2B/CNR1
BP	regulation of phospholipase C activity	GO:1900274	2	0.05	0.00367173	0.00862879	HTR2B/HTR2A
BP	glycerophospholipid metabolic process	GO:0006650	4	0.1	0.0036939	0.00866074	HTR2B/HTR2A/HTR2C/PIK3R1
BP	multicellular organism growth	GO:0035264	3	0.075	0.00370455	0.00866562	SLC1A2/PTPN11/EP300
BP	regulation of fat cell differentiation	GO:0045598	3	0.075	0.00377668	0.00879362	HTR2A/HTR2C/PTGS2
BP	positive regulation of protein secretion	GO:0050714	3	0.075	0.00377668	0.00879362	TLR4/P2RX7/PRKACA
BP	reproductive behavior	GO:0019098	2	0.05	0.00384563	0.00888169	TH/CNR1
BP	positive regulation of amine transport	GO:0051954	2	0.05	0.00384563	0.00888169	GABBR1/P2RX7
BP	lung epithelium development	GO:0060428	2	0.05	0.00384563	0.00888169	LTA4H/MAP2K2
BP	positive regulation of leukocyte migration	GO:0002687	3	0.075	0.00384966	0.00888169	MAPK1/PIK3R1/ADAM10
BP	intrinsic apoptotic signaling pathway	GO:0097193	4	0.1	0.00387411	0.00891774	PIK3R1/PTGS2/EP300/SCN2A
BP	ameboidal-type cell migration	GO:0001667	5	0.125	0.00401429	0.00913629	DPP4/HTR2B/NOS3/PTGS2/PTPN11
BP	membrane protein ectodomain proteolysis	GO:0006509	2	0.05	0.0040233	0.00913629	ADAM10/P2RX7
BP	early endosome to late endosome transport	GO:0045022	2	0.05	0.0040233	0.00913629	MAPK1/MAP2K2
BP	response to electrical stimulus	GO:0051602	2	0.05	0.0040233	0.00913629	TH/P2RX7
BP	regulation of amino acid transport	GO:0051955	2	0.05	0.0040233	0.00913629	GABBR1/P2RX7
BP	positive regulation of nitric oxide metabolic process	GO:1904407	2	0.05	0.0040233	0.00913629	PTGS2/TLR4
BP	lipid localization	GO:0010876	5	0.125	0.00404874	0.00917346	NOS2/ACE/PTGS2/PTPN11/P2RX7
BP	neurotransmitter uptake	GO:0001504	2	0.05	0.00420473	0.00948435	NOS1/SLC1A2
BP	T cell costimulation	GO:0031295	2	0.05	0.00420473	0.00948435	DPP4/PTPN11
BP	cellular response to carbohydrate stimulus	GO:0071322	3	0.075	0.00422751	0.00949335	TH/ACE/PRKACA
BP	positive regulation of cation transmembrane transport	GO:1904064	3	0.075	0.00422751	0.00949335	NOS1/GRIN1/P2RX7
BP	response to UV	GO:0009411	3	0.075	0.00438474	0.0098246	PIK3R1/PTGS2/EP300
BP	positive regulation of intracellular protein transport	GO:0090316	3	0.075	0.00446467	0.00998157	PIK3R1/PTGS2/PRKACA
BP	lymphocyte costimulation	GO:0031294	2	0.05	0.0045788	0.0101692	DPP4/PTPN11
BP	response to epidermal growth factor	GO:0070849	2	0.05	0.0045788	0.0101692	MAPK1/PTPN11
BP	vesicle-mediated transport between endosomal compartments	GO:0098927	2	0.05	0.0045788	0.0101692	MAPK1/MAP2K2
BP	olefinic compound metabolic process	GO:0120254	3	0.075	0.00470979	0.0103915	CYP3A4/PTGS2/GRIN1
BP	regulation of acute inflammatory response	GO:0002673	2	0.05	0.00477142	0.0103915	PTGS2/CNR1
BP	regulation of systemic arterial blood pressure mediated by a chemical signal	GO:0003044	2	0.05	0.00477142	0.0103915	NOS3/ACE
BP	acute-phase response	GO:0006953	2	0.05	0.00477142	0.0103915	PTGS2/CNR1
BP	response to amine	GO:0014075	2	0.05	0.00477142	0.0103915	TH/SLC1A1
BP	vasodilation	GO:0042311	2	0.05	0.00477142	0.0103915	NOS1/NOS3
BP	acid secretion	GO:0046717	2	0.05	0.00477142	0.0103915	GABBR1/P2RX7
BP	thymus development	GO:0048538	2	0.05	0.00477142	0.0103915	MAPK1/MAP2K2
BP	regulation of reactive oxygen species biosynthetic process	GO:1903426	2	0.05	0.00477142	0.0103915	TLR4/GRIN1
BP	fatty acid biosynthetic process	GO:0006633	3	0.075	0.00496292	0.0106809	GSTM1/CYP3A4/PTGS2
BP	body morphogenesis	GO:0010171	2	0.05	0.00496773	0.0106809	PTPN11/EP300
BP	killing of cells of another organism	GO:0031640	2	0.05	0.00496773	0.0106809	NOS2/P2RX7
BP	positive regulation of organic acid transport	GO:0032892	2	0.05	0.00496773	0.0106809	GABBR1/P2RX7
BP	regulation of cell adhesion mediated by integrin	GO:0033628	2	0.05	0.00496773	0.0106809	DPP4/PTPN11
BP	cellular response to osmotic stress	GO:0071470	2	0.05	0.00496773	0.0106809	PTGS2/SCN2A
BP	carbohydrate catabolic process	GO:0016052	3	0.075	0.00504909	0.0108328	HTR2A/EP300/P2RX7
BP	blood vessel remodeling	GO:0001974	2	0.05	0.00516772	0.0110171	NOS3/ACE
BP	prostanoid metabolic process	GO:0006692	2	0.05	0.00516772	0.0110171	GSTM1/PTGS2
BP	prostaglandin metabolic process	GO:0006693	2	0.05	0.00516772	0.0110171	GSTM1/PTGS2
BP	nucleocytoplasmic transport	GO:0006913	4	0.1	0.00524928	0.0111206	PIK3R1/PTGS2/PTPN11/PRKACA
BP	carboxylic acid biosynthetic process	GO:0046394	4	0.1	0.00524928	0.0111206	GSTM1/LTA4H/CYP3A4/PTGS2
BP	nuclear transport	GO:0051169	4	0.1	0.00524928	0.0111206	PIK3R1/PTGS2/PTPN11/PRKACA
BP	positive regulation of ossification	GO:0045778	2	0.05	0.00537137	0.0113318	PTPN11/P2RX7
BP	myeloid leukocyte cytokine production	GO:0061082	2	0.05	0.00537137	0.0113318	TLR4/P2RX7
BP	response to corticosteroid	GO:0031960	3	0.075	0.00540283	0.0113744	TH/ACE/PTGS2
BP	organic acid biosynthetic process	GO:0016053	4	0.1	0.00541985	0.0113865	GSTM1/LTA4H/CYP3A4/PTGS2
BP	negative regulation of myeloid leukocyte differentiation	GO:0002762	2	0.05	0.00557867	0.0116235	PIK3R1/TLR4
BP	regulation of platelet activation	GO:0010543	2	0.05	0.00557867	0.0116235	NOS3/TLR4
BP	lung morphogenesis	GO:0060425	2	0.05	0.00557867	0.0116235	MAPK1/MAP2K2
BP	amino acid import across plasma membrane	GO:0089718	2	0.05	0.00557867	0.0116235	SLC1A2/SLC1A1
BP	negative regulation of G protein-coupled receptor signaling pathway	GO:0045744	2	0.05	0.0057896	0.0120134	HTR2B/OPRM1
BP	regulation of granulocyte chemotaxis	GO:0071622	2	0.05	0.0057896	0.0120134	DPP4/MAPK1
BP	response to steroid hormone	GO:0048545	4	0.1	0.00589285	0.0122026	TH/ACE/PTGS2/EP300
BP	phosphatidylinositol-mediated signaling	GO:0048015	3	0.075	0.00596087	0.0123182	HTR2B/HTR2A/PIK3R1
BP	visual behavior	GO:0007632	2	0.05	0.00600415	0.0123823	SLC1A2/GRIN1
BP	regulation of muscle contraction	GO:0006937	3	0.075	0.00605711	0.0124408	NOS1/PTGS2/PRKACA
BP	biomineral tissue development	GO:0031214	3	0.075	0.00605711	0.0124408	NOS3/PTGS2/P2RX7
BP	positive regulation of phospholipase activity	GO:0010518	2	0.05	0.0062223	0.0127283	HTR2B/HTR2A
BP	sulfur compound transport	GO:0072348	2	0.05	0.0062223	0.0127283	SLC1A2/SLC1A1
BP	positive regulation of monoatomic ion transmembrane transport	GO:0034767	3	0.075	0.00625239	0.0127383	NOS1/GRIN1/P2RX7
BP	regulation of protein localization to membrane	GO:1905475	3	0.075	0.00625239	0.0127383	SLC1A1/PIK3R1/ADAM10
BP	regulation of monoatomic cation transmembrane transport	GO:1904062	4	0.1	0.00632878	0.012868	NOS1/GRIN1/P2RX7/PRKACA
BP	regulation of smooth muscle cell proliferation	GO:0048660	3	0.075	0.00635142	0.0128881	NOS3/PTGS2/TLR4
BP	interferon-beta production	GO:0032608	2	0.05	0.00644403	0.0129977	PTPN11/TLR4
BP	regulation of interferon-beta production	GO:0032648	2	0.05	0.00644403	0.0129977	PTPN11/TLR4
BP	response to dsRNA	GO:0043331	2	0.05	0.00644403	0.0129977	MAPK1/P2RX7
BP	leukocyte proliferation	GO:0070661	4	0.1	0.00645718	0.0129983	ACE/MAPK1/TLR4/P2RX7
BP	regulation of monooxygenase activity	GO:0032768	2	0.05	0.00666934	0.0133456	HTR2B/CNR1
BP	regulation of neuronal synaptic plasticity	GO:0048168	2	0.05	0.00666934	0.0133456	GRIK2/GRIN1
BP	synaptic transmission, GABAergic	GO:0051932	2	0.05	0.00666934	0.0133456	GABBR1/CNR1
BP	smooth muscle cell proliferation	GO:0048659	3	0.075	0.00675697	0.0134943	NOS3/PTGS2/TLR4
BP	tissue remodeling	GO:0048771	3	0.075	0.00686072	0.0136475	NOS3/ACE/P2RX7
BP	positive regulation of peptidyl-tyrosine phosphorylation	GO:0050731	3	0.075	0.00686072	0.0136475	HTR2A/ACE/PTPN11
BP	neutral amino acid transport	GO:0015804	2	0.05	0.00689819	0.0136682	SLC1A2/SLC1A1
BP	regulation of protein import into nucleus	GO:0042306	2	0.05	0.00689819	0.0136682	PIK3R1/PTGS2
BP	regulation of carbohydrate metabolic process	GO:0006109	3	0.075	0.00707106	0.0139834	HTR2A/EP300/P2RX7
BP	protein export from nucleus	GO:0006611	2	0.05	0.00713059	0.0140461	PTPN11/PRKACA
BP	membrane protein proteolysis	GO:0033619	2	0.05	0.00713059	0.0140461	ADAM10/P2RX7
BP	tumor necrosis factor production	GO:0032640	3	0.075	0.00728522	0.014295	PIK3R1/PTPN11/TLR4
BP	regulation of tumor necrosis factor production	GO:0032680	3	0.075	0.00728522	0.014295	PIK3R1/PTPN11/TLR4
BP	secondary metabolic process	GO:0019748	2	0.05	0.00736651	0.0144264	TH/CYP3A4
BP	female pregnancy	GO:0007565	3	0.075	0.0075032	0.0146657	ACE/PTGS2/CNR1
BP	icosanoid biosynthetic process	GO:0046456	2	0.05	0.00760593	0.0147808	LTA4H/PTGS2
BP	maternal process involved in female pregnancy	GO:0060135	2	0.05	0.00760593	0.0147808	PTGS2/CNR1
BP	reactive oxygen species biosynthetic process	GO:1903409	2	0.05	0.00760593	0.0147808	TLR4/GRIN1
BP	tumor necrosis factor superfamily cytokine production	GO:0071706	3	0.075	0.00783739	0.0151076	PIK3R1/PTPN11/TLR4
BP	regulation of tumor necrosis factor superfamily cytokine production	GO:1903555	3	0.075	0.00783739	0.0151076	PIK3R1/PTPN11/TLR4
BP	extracellular matrix disassembly	GO:0022617	2	0.05	0.00784885	0.0151076	DPP4/ADAM10
BP	positive regulation of type I interferon production	GO:0032481	2	0.05	0.00784885	0.0151076	PTPN11/TLR4
BP	regulation of nitric oxide biosynthetic process	GO:0045428	2	0.05	0.00784885	0.0151076	PTGS2/TLR4
BP	cellular response to radiation	GO:0071478	3	0.075	0.00795072	0.0152745	PIK3R1/PTGS2/EP300
BP	peptidyl-tyrosine phosphorylation	GO:0018108	4	0.1	0.00798581	0.0153129	HTR2A/ACE/MAP2K2/PTPN11
BP	epithelial cell migration	GO:0010631	4	0.1	0.00806048	0.0154268	DPP4/NOS3/PTGS2/PTPN11
BP	positive regulation of interleukin-1 beta production	GO:0032731	2	0.05	0.00809524	0.0154348	TLR4/P2RX7
BP	positive regulation of interleukin-8 production	GO:0032757	2	0.05	0.00809524	0.0154348	NOS2/TLR4
BP	peptidyl-tyrosine modification	GO:0018212	4	0.1	0.0081356	0.0154826	HTR2A/ACE/MAP2K2/PTPN11
BP	regulation of stress-activated MAPK cascade	GO:0032872	3	0.075	0.00818029	0.0155383	MAPK1/MAP2K2/TLR4
BP	epithelium migration	GO:0090132	4	0.1	0.00828724	0.0157001	DPP4/NOS3/PTGS2/PTPN11
BP	response to glucose	GO:0009749	3	0.075	0.00829653	0.0157001	TH/ACE/PRKACA
BP	phospholipid metabolic process	GO:0006644	4	0.1	0.00836375	0.0157683	HTR2B/HTR2A/HTR2C/PIK3R1
BP	cellular response to peptide	GO:1901653	4	0.1	0.00836375	0.0157683	MAPK1/PIK3R1/PTPN11/TLR4
BP	regulation of stress-activated protein kinase signaling cascade	GO:0070302	3	0.075	0.00853194	0.0160554	MAPK1/MAP2K2/TLR4
BP	regulation of nitric oxide metabolic process	GO:0080164	2	0.05	0.0085984	0.0161504	PTGS2/TLR4
BP	positive regulation of intracellular transport	GO:0032388	3	0.075	0.00865111	0.0162193	PIK3R1/PTGS2/PRKACA
BP	tissue migration	GO:0090130	4	0.1	0.00867446	0.0162329	DPP4/NOS3/PTGS2/PTPN11
BP	regulation of phospholipase activity	GO:0010517	2	0.05	0.00885513	0.0165099	HTR2B/HTR2A
BP	megakaryocyte differentiation	GO:0030219	2	0.05	0.00885513	0.0165099	PTPN11/EP300
BP	positive regulation of leukocyte mediated cytotoxicity	GO:0001912	2	0.05	0.00911527	0.0169013	NOS2/P2RX7
BP	positive regulation of lipase activity	GO:0060193	2	0.05	0.00911527	0.0169013	HTR2B/HTR2A
BP	positive regulation of non-canonical NF-kappaB signal transduction	GO:1901224	2	0.05	0.00911527	0.0169013	TLR4/EP300
BP	regulation of protein binding	GO:0043393	3	0.075	0.00913762	0.0169117	ACE/EP300/PRKACA
BP	regulation of osteoclast differentiation	GO:0045670	2	0.05	0.00937882	0.0172948	PIK3R1/TLR4
BP	animal organ formation	GO:0048645	2	0.05	0.00937882	0.0172948	MAPK1/MAP2K2
BP	leukocyte migration	GO:0050900	4	0.1	0.00982155	0.0180782	DPP4/MAPK1/PIK3R1/ADAM10
BP	multi-organism reproductive process	GO:0044703	3	0.075	0.00989704	0.018184	ACE/PTGS2/CNR1
BP	positive regulation of reactive oxygen species metabolic process	GO:2000379	2	0.05	0.00991606	0.0181859	TLR4/GRIN1
BP	cellular response to insulin stimulus	GO:0032869	3	0.075	0.0104232	0.0190815	MAPK1/PIK3R1/PTPN11
BP	regulation of insulin receptor signaling pathway	GO:0046626	2	0.05	0.0104667	0.0191264	PIK3R1/PTPN11
BP	leukocyte mediated immunity	GO:0002443	4	0.1	0.0105195	0.0191882	NOS2/ACE/TLR4/P2RX7
BP	import across plasma membrane	GO:0098739	3	0.075	0.0105573	0.0192224	SLC1A2/SLC1A1/SCN2A
BP	cellular response to mechanical stimulus	GO:0071260	2	0.05	0.010747	0.0195327	PTGS2/TLR4
BP	cell-cell junction organization	GO:0045216	3	0.075	0.0108284	0.0196453	ACE/ADAM10/PRKACA
BP	positive regulation of cell killing	GO:0031343	2	0.05	0.0110307	0.0199406	NOS2/P2RX7
BP	positive regulation of interleukin-1 production	GO:0032732	2	0.05	0.0110307	0.0199406	TLR4/P2RX7
BP	cellular ketone metabolic process	GO:0042180	3	0.075	0.0111036	0.0200008	GLO1/PTGS2/CNR1
BP	multi-multicellular organism process	GO:0044706	3	0.075	0.0111036	0.0200008	ACE/PTGS2/CNR1
BP	ovulation cycle	GO:0042698	2	0.05	0.0113176	0.0203139	NOS3/OPRM1
BP	positive regulation of blood vessel endothelial cell migration	GO:0043536	2	0.05	0.0113176	0.0203139	NOS3/PTGS2
BP	ATP metabolic process	GO:0046034	3	0.075	0.0115239	0.0206475	HTR2A/EP300/P2RX7
BP	monocarboxylic acid biosynthetic process	GO:0072330	3	0.075	0.011666	0.0208652	GSTM1/CYP3A4/PTGS2
BP	regulation of inflammatory response	GO:0050727	4	0.1	0.0117213	0.020927	ACE/PTGS2/CNR1/TLR4
BP	ear development	GO:0043583	3	0.075	0.0118092	0.0210467	MAPK1/ADAM10/PTPN11
BP	innate immune response activating cell surface receptor signaling pathway	GO:0002220	2	0.05	0.012198	0.0215121	TLR4/EP300
BP	inflammatory response to antigenic stimulus	GO:0002437	2	0.05	0.012198	0.0215121	OPRM1/CNR1
BP	cytokine production involved in inflammatory response	GO:0002534	2	0.05	0.012198	0.0215121	NOS2/TLR4
BP	negative regulation of protein secretion	GO:0050709	2	0.05	0.012198	0.0215121	OPRM1/PTPN11
BP	regulation of cardiac muscle contraction	GO:0055117	2	0.05	0.012198	0.0215121	NOS1/PRKACA
BP	regulation of cytokine production involved in inflammatory response	GO:1900015	2	0.05	0.012198	0.0215121	NOS2/TLR4
BP	positive regulation of carbohydrate metabolic process	GO:0045913	2	0.05	0.012498	0.0219645	HTR2A/P2RX7
BP	L-alpha-amino acid transmembrane transport	GO:1902475	2	0.05	0.012498	0.0219645	SLC1A2/SLC1A1
BP	myeloid leukocyte differentiation	GO:0002573	3	0.075	0.0126894	0.0221851	GLO1/PIK3R1/TLR4
BP	protein autophosphorylation	GO:0046777	3	0.075	0.0126894	0.0221851	ACE/MAP2K2/PRKACA
BP	extrinsic apoptotic signaling pathway	GO:0097191	3	0.075	0.0126894	0.0221851	NOS3/PIK3R1/P2RX7
BP	positive regulation of cytokine production involved in immune response	GO:0002720	2	0.05	0.0128012	0.0223034	TLR4/P2RX7
BP	regulation of organic acid transport	GO:0032890	2	0.05	0.0128012	0.0223034	GABBR1/P2RX7
BP	regulation of chemotaxis	GO:0050920	3	0.075	0.0131434	0.0228601	DPP4/MAPK1/ADAM10
BP	positive regulation of monoatomic ion transport	GO:0043270	3	0.075	0.0132967	0.0230871	NOS1/GRIN1/P2RX7
BP	neural crest cell development	GO:0014032	2	0.05	0.0134172	0.0232165	HTR2B/MAPK1
BP	regulation of release of sequestered calcium ion into cytosol	GO:0051279	2	0.05	0.0134172	0.0232165	NOS1/PRKACA
BP	positive regulation of neurogenesis	GO:0050769	3	0.075	0.0134511	0.0232354	ACE/OPRM1/MAP2K2
BP	regulation of cysteine-type endopeptidase activity	GO:2000116	3	0.075	0.013763	0.0237336	SLC1A1/PTGS2/GRIN1
BP	glial cell differentiation	GO:0010001	3	0.075	0.0139205	0.0239642	MAPK1/PTPN11/TLR4
BP	myeloid cell development	GO:0061515	2	0.05	0.0140459	0.0241391	PTPN11/EP300
BP	stress-activated MAPK cascade	GO:0051403	3	0.075	0.0142385	0.0244286	MAPK1/MAP2K2/TLR4
BP	cyclic-nucleotide-mediated signaling	GO:0019935	2	0.05	0.014365	0.0246037	HTR2B/HTR2C
BP	associative learning	GO:0008306	2	0.05	0.0146872	0.0249862	SLC1A1/GRIN1
BP	extrinsic apoptotic signaling pathway via death domain receptors	GO:0008625	2	0.05	0.0146872	0.0249862	NOS3/PIK3R1
BP	L-amino acid transport	GO:0015807	2	0.05	0.0146872	0.0249862	SLC1A2/SLC1A1
BP	positive regulation of protein localization to nucleus	GO:1900182	2	0.05	0.0146872	0.0249862	PIK3R1/PTGS2
BP	myeloid leukocyte activation	GO:0002274	3	0.075	0.0147234	0.0250057	CNR1/ADAM10/TLR4
BP	potassium ion transport	GO:0006813	3	0.075	0.0148871	0.0251568	NOS1/HTR2A/NOS3
BP	leukocyte chemotaxis	GO:0030595	3	0.075	0.0148871	0.0251568	DPP4/MAPK1/ADAM10
BP	myeloid leukocyte migration	GO:0097529	3	0.075	0.0148871	0.0251568	DPP4/MAPK1/PIK3R1
BP	vascular transport	GO:0010232	2	0.05	0.0150126	0.0251585	SLC1A2/SLC1A1
BP	positive regulation of protein binding	GO:0032092	2	0.05	0.0150126	0.0251585	ACE/EP300
BP	cell adhesion mediated by integrin	GO:0033627	2	0.05	0.0150126	0.0251585	DPP4/PTPN11
BP	response to axon injury	GO:0048678	2	0.05	0.0150126	0.0251585	SLC1A1/MAP2K2
BP	transport across blood-brain barrier	GO:0150104	2	0.05	0.0150126	0.0251585	SLC1A2/SLC1A1
BP	stem cell development	GO:0048864	2	0.05	0.015341	0.0256664	HTR2B/MAPK1
BP	purine ribonucleoside triphosphate metabolic process	GO:0009205	3	0.075	0.0153844	0.0256964	HTR2A/EP300/P2RX7
BP	stress-activated protein kinase signaling cascade	GO:0031098	3	0.075	0.0155522	0.0259339	MAPK1/MAP2K2/TLR4
BP	regulation of lipase activity	GO:0060191	2	0.05	0.0156726	0.0260915	HTR2B/HTR2A
BP	regulation of leukocyte mediated immunity	GO:0002703	3	0.075	0.0157211	0.0261293	NOS2/TLR4/P2RX7
BP	stem cell differentiation	GO:0048863	3	0.075	0.015891	0.0263683	HTR2B/ACE/MAPK1
BP	regulation of smooth muscle cell migration	GO:0014910	2	0.05	0.0160072	0.0264742	ACE/TLR4
BP	defense response to Gram-negative bacterium	GO:0050829	2	0.05	0.0160072	0.0264742	NOS2/TLR4
BP	purine nucleoside triphosphate metabolic process	GO:0009144	3	0.075	0.016234	0.0267617	HTR2A/EP300/P2RX7
BP	muscle cell proliferation	GO:0033002	3	0.075	0.016234	0.0267617	NOS3/PTGS2/TLR4
BP	ribonucleoside triphosphate metabolic process	GO:0009199	3	0.075	0.0165812	0.0272894	HTR2A/EP300/P2RX7
BP	positive regulation of calcium ion transmembrane transport	GO:1904427	2	0.05	0.0170294	0.0279816	GRIN1/P2RX7
BP	regulation of peptidyl-tyrosine phosphorylation	GO:0050730	3	0.075	0.017288	0.0283604	HTR2A/ACE/PTPN11
BP	regulation of systemic arterial blood pressure	GO:0003073	2	0.05	0.0173763	0.0284589	NOS3/ACE
BP	receptor-mediated endocytosis	GO:0006898	3	0.075	0.0174673	0.0285618	DPP4/HTR2B/GRIA1
BP	response to tumor necrosis factor	GO:0034612	3	0.075	0.0176477	0.0287523	MAPK1/PTGS2/ADAM10
BP	regulation of leukocyte mediated cytotoxicity	GO:0001910	2	0.05	0.0177261	0.0287523	NOS2/P2RX7
BP	neural crest cell differentiation	GO:0014033	2	0.05	0.0177261	0.0287523	HTR2B/MAPK1
BP	regulation of fatty acid metabolic process	GO:0019217	2	0.05	0.0177261	0.0287523	PTGS2/CNR1
BP	negative regulation of myeloid cell differentiation	GO:0045638	2	0.05	0.0177261	0.0287523	PIK3R1/TLR4
BP	neuron apoptotic process	GO:0051402	3	0.075	0.0180116	0.0291686	SLC1A1/GRIK2/SCN2A
BP	positive regulation of leukocyte chemotaxis	GO:0002690	2	0.05	0.0180789	0.029184	MAPK1/ADAM10
BP	hematopoietic or lymphoid organ development	GO:0048534	2	0.05	0.0180789	0.029184	MAPK1/MAP2K2
BP	cellular response to extracellular stimulus	GO:0031668	3	0.075	0.0183797	0.0295694	SLC1A2/MAPK1/P2RX7
BP	regulation of striated muscle contraction	GO:0006942	2	0.05	0.0184347	0.0295694	NOS1/PRKACA
BP	regulation of Notch signaling pathway	GO:0008593	2	0.05	0.0184347	0.0295694	NOS3/ADAM10
BP	smooth muscle cell migration	GO:0014909	2	0.05	0.0184347	0.0295694	ACE/TLR4
BP	heart morphogenesis	GO:0003007	3	0.075	0.0185653	0.0296847	HTR2B/TH/NOS3
BP	purine nucleotide biosynthetic process	GO:0006164	3	0.075	0.0185653	0.0296847	NOS1/NOS2/NOS3
BP	positive regulation of smooth muscle cell proliferation	GO:0048661	2	0.05	0.0191552	0.0305312	PTGS2/TLR4
BP	cellular oxidant detoxification	GO:0098869	2	0.05	0.0191552	0.0305312	NOS3/PTGS2
BP	positive regulation of immune effector process	GO:0002699	3	0.075	0.0195092	0.0310146	NOS2/TLR4/P2RX7
BP	regulation of calcium ion transmembrane transporter activity	GO:1901019	2	0.05	0.0195198	0.0310146	NOS1/PRKACA
BP	regulation of biomineral tissue development	GO:0070167	2	0.05	0.0198874	0.0314609	NOS3/P2RX7
BP	nucleoside triphosphate metabolic process	GO:0009141	3	0.075	0.0198941	0.0314609	HTR2A/EP300/P2RX7
BP	sensory organ morphogenesis	GO:0090596	3	0.075	0.0198941	0.0314609	TH/SLC1A1/MAPK1
BP	negative regulation of immune system process	GO:0002683	4	0.1	0.0201159	0.031762	DPP4/PIK3R1/CNR1/TLR4
BP	production of molecular mediator involved in inflammatory response	GO:0002532	2	0.05	0.0202579	0.0319264	NOS2/TLR4
BP	purine-containing compound biosynthetic process	GO:0072522	3	0.075	0.0202833	0.0319264	NOS1/NOS2/NOS3
BP	response to insulin	GO:0032868	3	0.075	0.0204794	0.0321071	MAPK1/PIK3R1/PTPN11
BP	amino acid transmembrane transport	GO:0003333	2	0.05	0.0206313	0.0321071	SLC1A2/SLC1A1
BP	intrinsic apoptotic signaling pathway in response to DNA damage	GO:0008630	2	0.05	0.0206313	0.0321071	PIK3R1/EP300
BP	regulation of interleukin-8 production	GO:0032677	2	0.05	0.0206313	0.0321071	NOS2/TLR4
BP	regulation of type I interferon production	GO:0032479	2	0.05	0.0210076	0.0321071	PTPN11/TLR4
BP	type I interferon production	GO:0032606	2	0.05	0.0210076	0.0321071	PTPN11/TLR4
BP	interleukin-8 production	GO:0032637	2	0.05	0.0210076	0.0321071	NOS2/TLR4
BP	long-term synaptic potentiation	GO:0060291	2	0.05	0.0210076	0.0321071	SLC1A1/MAPK1
BP	B cell activation	GO:0042113	3	0.075	0.0212745	0.0321071	PIK3R1/TLR4/EP300
BP	regulation of angiotensin levels in blood	GO:0002002	1	0.025	0.0212877	0.0321071	ACE
BP	positive regulation of platelet activation	GO:0010572	1	0.025	0.0212877	0.0321071	TLR4
BP	artery smooth muscle contraction	GO:0014824	1	0.025	0.0212877	0.0321071	HTR2A
BP	urinary tract smooth muscle contraction	GO:0014848	1	0.025	0.0212877	0.0321071	HTR2A
BP	virion attachment to host cell	GO:0019062	1	0.025	0.0212877	0.0321071	DPP4
BP	fat-soluble vitamin catabolic process	GO:0042363	1	0.025	0.0212877	0.0321071	CYP3A4
BP	vitamin D biosynthetic process	GO:0042368	1	0.025	0.0212877	0.0321071	CYP3A4
BP	epinephrine transport	GO:0048241	1	0.025	0.0212877	0.0321071	GABBR1
BP	epithelial cell proliferation involved in lung morphogenesis	GO:0060502	1	0.025	0.0212877	0.0321071	MAP2K2
BP	response to lipoteichoic acid	GO:0070391	1	0.025	0.0212877	0.0321071	TLR4
BP	cellular response to lipoteichoic acid	GO:0071223	1	0.025	0.0212877	0.0321071	TLR4
BP	cellular response to parathyroid hormone stimulus	GO:0071374	1	0.025	0.0212877	0.0321071	PRKACA
BP	cell proliferation in bone marrow	GO:0071838	1	0.025	0.0212877	0.0321071	ACE
BP	negative regulation of calcium ion import	GO:0090281	1	0.025	0.0212877	0.0321071	ACE
BP	excitatory chemical synaptic transmission	GO:0098976	1	0.025	0.0212877	0.0321071	GRIN1
BP	regulation of smoothened signaling pathway involved in dorsal/ventral neural tube patterning	GO:1901620	1	0.025	0.0212877	0.0321071	PRKACA
BP	regulation of gap junction assembly	GO:1903596	1	0.025	0.0212877	0.0321071	ACE
BP	positive regulation of membrane depolarization	GO:1904181	1	0.025	0.0212877	0.0321071	P2RX7
BP	regulation of glucocorticoid secretion	GO:2000849	1	0.025	0.0212877	0.0321071	PTPN11
BP	regulation of monoatomic ion transmembrane transporter activity	GO:0032412	3	0.075	0.0216784	0.0326477	NOS1/OPRM1/PRKACA
BP	regulation of heart rate	GO:0002027	2	0.05	0.0217688	0.0327351	SLC1A1/PRKACA
BP	positive regulation of nervous system development	GO:0051962	3	0.075	0.0220866	0.0331635	ACE/OPRM1/MAP2K2
BP	negative regulation of small molecule metabolic process	GO:0062014	2	0.05	0.0221537	0.0331658	CNR1/EP300
BP	positive regulation of peptide hormone secretion	GO:0090277	2	0.05	0.0221537	0.0331658	GABBR1/PRKACA
BP	positive regulation of peptidyl-serine phosphorylation	GO:0033138	2	0.05	0.0225414	0.0335294	NOS1/PTGS2
BP	sex differentiation	GO:0007548	3	0.075	0.0227067	0.0335294	NOS3/ACE/PTPN11
BP	endothelial cell migration	GO:0043542	3	0.075	0.0227067	0.0335294	DPP4/NOS3/PTGS2
BP	positive regulation of peptide secretion	GO:0002793	2	0.05	0.0229319	0.0335294	GABBR1/PRKACA
BP	peptidyl-threonine phosphorylation	GO:0018107	2	0.05	0.0229319	0.0335294	MAPK1/PRKACA
BP	positive regulation of plasma membrane bounded cell projection assembly	GO:0120034	2	0.05	0.0229319	0.0335294	PIK3R1/P2RX7
BP	negative regulation of leukocyte differentiation	GO:1902106	2	0.05	0.0229319	0.0335294	PIK3R1/TLR4
BP	muscle cell migration	GO:0014812	2	0.05	0.0233252	0.0335294	ACE/TLR4
BP	regulation of cell killing	GO:0031341	2	0.05	0.0233252	0.0335294	NOS2/P2RX7
BP	regulation of non-canonical NF-kappaB signal transduction	GO:1901222	2	0.05	0.0233252	0.0335294	TLR4/EP300
BP	negative regulation of muscle adaptation	GO:0014745	1	0.025	0.023392	0.0335294	NOS3
BP	tonic smooth muscle contraction	GO:0014820	1	0.025	0.023392	0.0335294	HTR2A
BP	receptor-mediated endocytosis of virus by host cell	GO:0019065	1	0.025	0.023392	0.0335294	DPP4
BP	bleb assembly	GO:0032060	1	0.025	0.023392	0.0335294	P2RX7
BP	detection of molecule of bacterial origin	GO:0032490	1	0.025	0.023392	0.0335294	TLR4
BP	interleukin-1 alpha production	GO:0032610	1	0.025	0.023392	0.0335294	P2RX7
BP	regulation of interleukin-1 alpha production	GO:0032650	1	0.025	0.023392	0.0335294	P2RX7
BP	regulation of cell-cell adhesion mediated by integrin	GO:0033632	1	0.025	0.023392	0.0335294	DPP4
BP	G protein-coupled opioid receptor signaling pathway	GO:0038003	1	0.025	0.023392	0.0335294	OPRM1
BP	serotonin metabolic process	GO:0042428	1	0.025	0.023392	0.0335294	HTR1A
BP	penile erection	GO:0043084	1	0.025	0.023392	0.0335294	CNR1
BP	response to ether	GO:0045472	1	0.025	0.023392	0.0335294	TH
BP	response to mercury ion	GO:0046689	1	0.025	0.023392	0.0335294	SLC1A1
BP	cellular response to epinephrine stimulus	GO:0071872	1	0.025	0.023392	0.0335294	PRKACA
BP	caveolin-mediated endocytosis	GO:0072584	1	0.025	0.023392	0.0335294	MAPK1
BP	regulation of neurotransmitter receptor localization to postsynaptic specialization membrane	GO:0098696	1	0.025	0.023392	0.0335294	ADAM10
BP	regulation of postsynaptic cytosolic calcium ion concentration	GO:0099566	1	0.025	0.023392	0.0335294	GRIA1
BP	regulation of matrix metallopeptidase secretion	GO:1904464	1	0.025	0.023392	0.0335294	TLR4
BP	matrix metallopeptidase secretion	GO:1990773	1	0.025	0.023392	0.0335294	TLR4
BP	regulation of peptidyl-cysteine S-nitrosylation	GO:2000169	1	0.025	0.023392	0.0335294	ACE
BP	regulation of oxidoreductase activity	GO:0051341	2	0.05	0.0237214	0.0339534	HTR2B/CNR1
BP	regulation of transmembrane transporter activity	GO:0022898	3	0.075	0.0239754	0.0342684	NOS1/OPRM1/PRKACA
BP	integrin-mediated signaling pathway	GO:0007229	2	0.05	0.0241203	0.0343298	ADAM10/PTPN11
BP	interleukin-1 beta production	GO:0032611	2	0.05	0.0241203	0.0343298	TLR4/P2RX7
BP	regulation of interleukin-1 beta production	GO:0032651	2	0.05	0.0241203	0.0343298	TLR4/P2RX7
BP	unsaturated fatty acid metabolic process	GO:0033559	2	0.05	0.0249264	0.0354272	GSTM1/PTGS2
BP	nucleotide biosynthetic process	GO:0009165	3	0.075	0.0252822	0.0354824	NOS1/NOS2/NOS3
BP	negative regulation of hemopoiesis	GO:1903707	2	0.05	0.0253335	0.0354824	PIK3R1/TLR4
BP	vitamin catabolic process	GO:0009111	1	0.025	0.0254919	0.0354824	CYP3A4
BP	gastro-intestinal system smooth muscle contraction	GO:0014831	1	0.025	0.0254919	0.0354824	HTR2B
BP	negative regulation of cell adhesion mediated by integrin	GO:0033629	1	0.025	0.0254919	0.0354824	PTPN11
BP	glucocorticoid secretion	GO:0035933	1	0.025	0.0254919	0.0354824	PTPN11
BP	dopamine biosynthetic process	GO:0042416	1	0.025	0.0254919	0.0354824	TH
BP	hormone catabolic process	GO:0042447	1	0.025	0.0254919	0.0354824	ACE
BP	adhesion of symbiont to host cell	GO:0044650	1	0.025	0.0254919	0.0354824	DPP4
BP	negative regulation of nitric-oxide synthase activity	GO:0051001	1	0.025	0.0254919	0.0354824	CNR1
BP	smoothened signaling pathway involved in dorsal/ventral neural tube patterning	GO:0060831	1	0.025	0.0254919	0.0354824	PRKACA
BP	macrophage proliferation	GO:0061517	1	0.025	0.0254919	0.0354824	MAPK1
BP	trans-synaptic signaling, modulating synaptic transmission	GO:0099550	1	0.025	0.0254919	0.0354824	CNR1
BP	negative regulation of adenylate cyclase-activating G protein-coupled receptor signaling pathway	GO:0106072	1	0.025	0.0254919	0.0354824	OPRM1
BP	cellular response to oxidised low-density lipoprotein particle stimulus	GO:0140052	1	0.025	0.0254919	0.0354824	TLR4
BP	nucleoside phosphate biosynthetic process	GO:1901293	3	0.075	0.0257262	0.0357341	NOS1/NOS2/NOS3
BP	cellular response to type II interferon	GO:0071346	2	0.05	0.0257434	0.0357341	NOS2/TLR4
BP	reproductive structure development	GO:0048608	3	0.075	0.0266269	0.0366813	NOS3/ACE/PTPN11
BP	immune response-activating cell surface receptor signaling pathway	GO:0002429	3	0.075	0.0268548	0.0366813	MAPK1/TLR4/EP300
BP	regulation of cytokine production involved in immune response	GO:0002718	2	0.05	0.0269893	0.0366813	TLR4/P2RX7
BP	isoprenoid metabolic process	GO:0006720	2	0.05	0.0269893	0.0366813	TH/CYP3A4
BP	peptidyl-threonine modification	GO:0018210	2	0.05	0.0269893	0.0366813	MAPK1/PRKACA
BP	homeostasis of number of cells	GO:0048872	3	0.075	0.0273136	0.0366813	NOS3/PTPN11/P2RX7
BP	response to estradiol	GO:0032355	2	0.05	0.02741	0.0366813	TH/PTGS2
BP	response to amino acid	GO:0043200	2	0.05	0.02741	0.0366813	SLC1A2/GRIN1
BP	reproductive system development	GO:0061458	3	0.075	0.0275446	0.0366813	NOS3/ACE/PTPN11
BP	MyD88-independent toll-like receptor signaling pathway	GO:0002756	1	0.025	0.0275874	0.0366813	TLR4
BP	positive regulation of inflammatory response to antigenic stimulus	GO:0002863	1	0.025	0.0275874	0.0366813	CNR1
BP	positive regulation of systemic arterial blood pressure	GO:0003084	1	0.025	0.0275874	0.0366813	ACE
BP	regulation of prostaglandin biosynthetic process	GO:0031392	1	0.025	0.0275874	0.0366813	PTGS2
BP	high-density lipoprotein particle assembly	GO:0034380	1	0.025	0.0275874	0.0366813	PRKACA
BP	response to laminar fluid shear stress	GO:0034616	1	0.025	0.0275874	0.0366813	ACE
BP	cellular response to macrophage colony-stimulating factor stimulus	GO:0036006	1	0.025	0.0275874	0.0366813	TLR4
BP	atrioventricular canal development	GO:0036302	1	0.025	0.0275874	0.0366813	PTPN11
BP	monocyte activation	GO:0042117	1	0.025	0.0275874	0.0366813	ADAM10
BP	fat-soluble vitamin biosynthetic process	GO:0042362	1	0.025	0.0275874	0.0366813	CYP3A4
BP	norepinephrine metabolic process	GO:0042415	1	0.025	0.0275874	0.0366813	TH
BP	negative regulation of cytosolic calcium ion concentration	GO:0051481	1	0.025	0.0275874	0.0366813	NOS1
BP	serotonin uptake	GO:0051610	1	0.025	0.0275874	0.0366813	NOS1
BP	positive regulation of T cell apoptotic process	GO:0070234	1	0.025	0.0275874	0.0366813	P2RX7
BP	cellular response to cold	GO:0070417	1	0.025	0.0275874	0.0366813	PRKACA
BP	regulation of nucleotide-binding oligomerization domain containing signaling pathway	GO:0070424	1	0.025	0.0275874	0.0366813	TLR4
BP	response to parathyroid hormone	GO:0071107	1	0.025	0.0275874	0.0366813	PRKACA
BP	cellular response to manganese ion	GO:0071287	1	0.025	0.0275874	0.0366813	TH
BP	cellular response to mineralocorticoid stimulus	GO:0071389	1	0.025	0.0275874	0.0366813	ACE
BP	endocytosis involved in viral entry into host cell	GO:0075509	1	0.025	0.0275874	0.0366813	DPP4
BP	regulation of cellular response to osmotic stress	GO:0106049	1	0.025	0.0275874	0.0366813	PTGS2
BP	positive regulation of endoplasmic reticulum unfolded protein response	GO:1900103	1	0.025	0.0275874	0.0366813	PIK3R1
BP	negative regulation of extracellular matrix organization	GO:1903054	1	0.025	0.0275874	0.0366813	DPP4
BP	cytokine production involved in immune response	GO:0002367	2	0.05	0.0278334	0.0369112	TLR4/P2RX7
BP	bone mineralization	GO:0030282	2	0.05	0.0278334	0.0369112	PTGS2/P2RX7
BP	cellular response to peptide hormone stimulus	GO:0071375	3	0.075	0.0282439	0.037378	MAPK1/PIK3R1/PTPN11
BP	regulation of mononuclear cell migration	GO:0071675	2	0.05	0.0282593	0.037378	MAPK1/ADAM10
BP	regulation of myeloid leukocyte differentiation	GO:0002761	2	0.05	0.028688	0.0378954	PIK3R1/TLR4
BP	negative regulation of cell adhesion	GO:0007162	3	0.075	0.0291911	0.0383515	PIK3R1/ADAM10/PTPN11
BP	cell chemotaxis	GO:0060326	3	0.075	0.0291911	0.0383515	DPP4/MAPK1/ADAM10
BP	mononuclear cell proliferation	GO:0032943	3	0.075	0.0294305	0.0383515	ACE/TLR4/P2RX7
BP	biological process involved in symbiotic interaction	GO:0044403	3	0.075	0.0294305	0.0383515	DPP4/HTR2A/EP300
BP	receptor internalization	GO:0031623	2	0.05	0.0295531	0.0383515	HTR2B/GRIA1
BP	defense response to bacterium	GO:0042742	3	0.075	0.029671	0.0383515	NOS2/TLR4/P2RX7
BP	G protein-coupled glutamate receptor signaling pathway	GO:0007216	1	0.025	0.0296785	0.0383515	GRIK3
BP	response to water	GO:0009415	1	0.025	0.0296785	0.0383515	TH
BP	regulation of prostaglandin secretion	GO:0032306	1	0.025	0.0296785	0.0383515	P2RX7
BP	positive regulation of prostaglandin secretion	GO:0032308	1	0.025	0.0296785	0.0383515	P2RX7
BP	negative regulation of mast cell activation	GO:0033004	1	0.025	0.0296785	0.0383515	CNR1
BP	positive regulation of MHC class II biosynthetic process	GO:0045348	1	0.025	0.0296785	0.0383515	TLR4
BP	behavioral response to cocaine	GO:0048148	1	0.025	0.0296785	0.0383515	HTR2A
BP	response to epinephrine	GO:0071871	1	0.025	0.0296785	0.0383515	PRKACA
BP	primary amino compound metabolic process	GO:1901160	1	0.025	0.0296785	0.0383515	HTR1A
BP	regulation of RNA polymerase II regulatory region sequence-specific DNA binding	GO:1903025	1	0.025	0.0296785	0.0383515	EP300
BP	response to aldosterone	GO:1904044	1	0.025	0.0296785	0.0383515	ACE
BP	renal system process	GO:0003014	2	0.05	0.0304286	0.0392206	ACE/PRKACA
BP	camera-type eye morphogenesis	GO:0048593	2	0.05	0.0304286	0.0392206	TH/SLC1A1
BP	regulation of protein localization to cell periphery	GO:1904375	2	0.05	0.0308702	0.0396781	PIK3R1/ADAM10
BP	gliogenesis	GO:0042063	3	0.075	0.0311359	0.0396781	MAPK1/PTPN11/TLR4
BP	mesenchyme development	GO:0060485	3	0.075	0.0311359	0.0396781	HTR2B/NOS3/MAPK1
BP	response to organophosphorus	GO:0046683	2	0.05	0.0313144	0.0396781	PTGS2/P2RX7
BP	positive regulation of calcium ion transport	GO:0051928	2	0.05	0.0313144	0.0396781	GRIN1/P2RX7
BP	regulation of protein stability	GO:0031647	3	0.075	0.0316326	0.0396781	MAPK1/PIK3R1/EP300
BP	G protein-coupled receptor internalization	GO:0002031	1	0.025	0.0317652	0.0396781	HTR2B
BP	regulation of acute inflammatory response to antigenic stimulus	GO:0002864	1	0.025	0.0317652	0.0396781	CNR1
BP	pyrimidine nucleobase metabolic process	GO:0006206	1	0.025	0.0317652	0.0396781	MAPK1
BP	positive regulation of T cell chemotaxis	GO:0010820	1	0.025	0.0317652	0.0396781	ADAM10
BP	C-terminal protein amino acid modification	GO:0018410	1	0.025	0.0317652	0.0396781	FOLH1
BP	regulation of response to food	GO:0032095	1	0.025	0.0317652	0.0396781	OPRM1
BP	negative regulation of smooth muscle cell apoptotic process	GO:0034392	1	0.025	0.0317652	0.0396781	GRIA4
BP	locomotory exploration behavior	GO:0035641	1	0.025	0.0317652	0.0396781	DPP4
BP	adhesion of symbiont to host	GO:0044406	1	0.025	0.0317652	0.0396781	DPP4
BP	negative regulation of smooth muscle contraction	GO:0045986	1	0.025	0.0317652	0.0396781	PTGS2
BP	negative regulation of fatty acid oxidation	GO:0046322	1	0.025	0.0317652	0.0396781	CNR1
BP	detection of mechanical stimulus involved in sensory perception of pain	GO:0050966	1	0.025	0.0317652	0.0396781	HTR2A
BP	protein heterotetramerization	GO:0051290	1	0.025	0.0317652	0.0396781	GRIN1
BP	negative regulation of amino acid transport	GO:0051956	1	0.025	0.0317652	0.0396781	GABBR1
BP	cardiac neural crest cell differentiation involved in heart development	GO:0061307	1	0.025	0.0317652	0.0396781	MAPK1
BP	cardiac neural crest cell development involved in heart development	GO:0061308	1	0.025	0.0317652	0.0396781	MAPK1
BP	protein homotrimerization	GO:0070207	1	0.025	0.0317652	0.0396781	SLC1A2
BP	regulation of adenylate cyclase-activating G protein-coupled receptor signaling pathway	GO:0106070	1	0.025	0.0317652	0.0396781	OPRM1
BP	regulation of unsaturated fatty acid biosynthetic process	GO:2001279	1	0.025	0.0317652	0.0396781	PTGS2
BP	regulation of transporter activity	GO:0032409	3	0.075	0.0321336	0.039938	NOS1/OPRM1/PRKACA
BP	positive regulation of endothelial cell migration	GO:0010595	2	0.05	0.0322105	0.039938	NOS3/PTGS2
BP	interleukin-1 production	GO:0032612	2	0.05	0.0322105	0.039938	TLR4/P2RX7
BP	regulation of interleukin-1 production	GO:0032652	2	0.05	0.0322105	0.039938	TLR4/P2RX7
BP	ERBB signaling pathway	GO:0038127	2	0.05	0.0322105	0.039938	MAPK1/PTPN11
BP	granulocyte chemotaxis	GO:0071621	2	0.05	0.0322105	0.039938	DPP4/MAPK1
BP	positive regulation of lymphocyte activation	GO:0051251	3	0.075	0.0328928	0.0407341	DPP4/PTPN11/TLR4
BP	platelet activation	GO:0030168	2	0.05	0.0331166	0.0409136	NOS3/TLR4
BP	immune response-regulating cell surface receptor signaling pathway	GO:0002768	3	0.075	0.0334042	0.0409136	MAPK1/TLR4/EP300
BP	positive regulation of production of molecular mediator of immune response	GO:0002702	2	0.05	0.0335734	0.0409136	TLR4/P2RX7
BP	negative regulation of protein transport	GO:0051224	2	0.05	0.0335734	0.0409136	OPRM1/PTPN11
BP	regulation of protein localization to nucleus	GO:1900180	2	0.05	0.0335734	0.0409136	PIK3R1/PTGS2
BP	lipid catabolic process	GO:0016042	3	0.075	0.0336614	0.0409136	HSD11B1/CYP3A4/CNR1
BP	regulation of extracellular matrix disassembly	GO:0010715	1	0.025	0.0338475	0.0409136	DPP4
BP	regulation of T cell chemotaxis	GO:0010819	1	0.025	0.0338475	0.0409136	ADAM10
BP	estrous cycle	GO:0044849	1	0.025	0.0338475	0.0409136	OPRM1
BP	negative regulation of gluconeogenesis	GO:0045721	1	0.025	0.0338475	0.0409136	EP300
BP	negative regulation of bone resorption	GO:0045779	1	0.025	0.0338475	0.0409136	P2RX7
BP	negative regulation of glucose import	GO:0046325	1	0.025	0.0338475	0.0409136	ACE
BP	regulation of response to osmotic stress	GO:0047484	1	0.025	0.0338475	0.0409136	PTGS2
BP	regulation of short-term neuronal synaptic plasticity	GO:0048172	1	0.025	0.0338475	0.0409136	GRIK2
BP	anatomical structure regression	GO:0060033	1	0.025	0.0338475	0.0409136	TH
BP	positive regulation of lymphocyte apoptotic process	GO:0070230	1	0.025	0.0338475	0.0409136	P2RX7
BP	nucleotide-binding oligomerization domain containing 2 signaling pathway	GO:0070431	1	0.025	0.0338475	0.0409136	TLR4
BP	positive regulation of brown fat cell differentiation	GO:0090336	1	0.025	0.0338475	0.0409136	PTGS2
BP	regulation of hematopoietic stem cell proliferation	GO:1902033	1	0.025	0.0338475	0.0409136	ACE
BP	regulation of corticosteroid hormone secretion	GO:2000846	1	0.025	0.0338475	0.0409136	PTPN11
BP	regulation of cellular ketone metabolic process	GO:0010565	2	0.05	0.0340327	0.0410883	PTGS2/CNR1
BP	regulation of G protein-coupled receptor signaling pathway	GO:0008277	2	0.05	0.0349587	0.0420668	HTR2B/OPRM1
BP	endocrine system development	GO:0035270	2	0.05	0.0349587	0.0420668	MAPK1/MAP2K2
BP	regulation of endopeptidase activity	GO:0052548	3	0.075	0.0352269	0.0420668	SLC1A1/PTGS2/GRIN1
BP	cardiac muscle contraction	GO:0060048	2	0.05	0.0354254	0.0420668	NOS1/PRKACA
BP	negative regulation of establishment of protein localization	GO:1904950	2	0.05	0.0354254	0.0420668	OPRM1/PTPN11
BP	negative regulation of catabolic process	GO:0009895	3	0.075	0.0354915	0.0420668	HTR2B/NOS2/CNR1
BP	leukocyte mediated cytotoxicity	GO:0001909	2	0.05	0.0358946	0.0420668	NOS2/P2RX7
BP	detection of external stimulus	GO:0009581	2	0.05	0.0358946	0.0420668	HTR2A/GRIK2
BP	response to type II interferon	GO:0034341	2	0.05	0.0358946	0.0420668	NOS2/TLR4
BP	regulation of systemic arterial blood pressure by circulatory renin-angiotensin	GO:0001991	1	0.025	0.0359255	0.0420668	ACE
BP	regulation of dendritic cell cytokine production	GO:0002730	1	0.025	0.0359255	0.0420668	TLR4
BP	N-terminal protein amino acid acetylation	GO:0006474	1	0.025	0.0359255	0.0420668	EP300
BP	tyrosine metabolic process	GO:0006570	1	0.025	0.0359255	0.0420668	TH
BP	cell-cell adhesion mediated by integrin	GO:0033631	1	0.025	0.0359255	0.0420668	DPP4
BP	response to macrophage colony-stimulating factor	GO:0036005	1	0.025	0.0359255	0.0420668	TLR4
BP	positive regulation by host of viral transcription	GO:0043923	1	0.025	0.0359255	0.0420668	EP300
BP	positive regulation of protein export from nucleus	GO:0046827	1	0.025	0.0359255	0.0420668	PRKACA
BP	response to corticosterone	GO:0051412	1	0.025	0.0359255	0.0420668	TH
BP	inhibitory postsynaptic potential	GO:0060080	1	0.025	0.0359255	0.0420668	GRIK2
BP	protein trimerization	GO:0070206	1	0.025	0.0359255	0.0420668	SLC1A2
BP	neurotransmitter receptor transport to plasma membrane	GO:0098877	1	0.025	0.0359255	0.0420668	SLC1A1
BP	regulation of presynaptic cytosolic calcium ion concentration	GO:0099509	1	0.025	0.0359255	0.0420668	CNR1
BP	cellular response to aldehyde	GO:0110096	1	0.025	0.0359255	0.0420668	ACE
BP	regulation of cellular response to heat	GO:1900034	1	0.025	0.0359255	0.0420668	EP300
BP	regulation of calcium ion transmembrane transport via high voltage-gated calcium channel	GO:1902514	1	0.025	0.0359255	0.0420668	NOS1
BP	positive regulation of telomere capping	GO:1904355	1	0.025	0.0359255	0.0420668	MAPK1
BP	adenylate cyclase-activating G protein-coupled receptor signaling pathway	GO:0007189	2	0.05	0.0363661	0.0425335	OPRM1/PRKACA
BP	action potential	GO:0001508	2	0.05	0.0373165	0.0434439	GRIK2/CNR1
BP	detection of abiotic stimulus	GO:0009582	2	0.05	0.0373165	0.0434439	HTR2A/GRIK2
BP	non-canonical NF-kappaB signal transduction	GO:0038061	2	0.05	0.0373165	0.0434439	TLR4/EP300
BP	positive regulation of cysteine-type endopeptidase activity	GO:2001056	2	0.05	0.0373165	0.0434439	SLC1A1/GRIN1
BP	negative regulation of hydrolase activity	GO:0051346	3	0.075	0.0376454	0.0434871	NOS1/NOS3/PTGS2
BP	protein localization to cell periphery	GO:1990778	3	0.075	0.0376454	0.0434871	SLC1A1/PIK3R1/ADAM10
BP	response to purine-containing compound	GO:0014074	2	0.05	0.0377953	0.0434871	PTGS2/P2RX7
BP	regulation of peptidyl-serine phosphorylation	GO:0033135	2	0.05	0.0377953	0.0434871	NOS1/PTGS2
BP	positive regulation of chemotaxis	GO:0050921	2	0.05	0.0377953	0.0434871	MAPK1/ADAM10
BP	dendritic cell cytokine production	GO:0002371	1	0.025	0.0379991	0.0434871	TLR4
BP	gap junction assembly	GO:0016264	1	0.025	0.0379991	0.0434871	ACE
BP	negative regulation of monooxygenase activity	GO:0032769	1	0.025	0.0379991	0.0434871	CNR1
BP	negative regulation of bone remodeling	GO:0046851	1	0.025	0.0379991	0.0434871	P2RX7
BP	detection of temperature stimulus involved in sensory perception of pain	GO:0050965	1	0.025	0.0379991	0.0434871	HTR2A
BP	positive regulation of nitric-oxide synthase biosynthetic process	GO:0051770	1	0.025	0.0379991	0.0434871	TLR4
BP	oxidative demethylation	GO:0070989	1	0.025	0.0379991	0.0434871	CYP3A4
BP	chemokine (C-X-C motif) ligand 2 production	GO:0072567	1	0.025	0.0379991	0.0434871	TLR4
BP	inflammatory response to wounding	GO:0090594	1	0.025	0.0379991	0.0434871	TLR4
BP	regulation of chemokine (C-X-C motif) ligand 2 production	GO:2000341	1	0.025	0.0379991	0.0434871	TLR4
BP	regulation of autophagy	GO:0010506	3	0.075	0.0384702	0.0439765	HTR2B/EP300/PRKACA
BP	phagolysosome assembly	GO:0001845	1	0.025	0.0400684	0.044989	P2RX7
BP	MyD88-dependent toll-like receptor signaling pathway	GO:0002755	1	0.025	0.0400684	0.044989	TLR4
BP	pulmonary valve morphogenesis	GO:0003184	1	0.025	0.0400684	0.044989	NOS3
BP	negative regulation of adenylate cyclase activity	GO:0007194	1	0.025	0.0400684	0.044989	GABBR1
BP	grooming behavior	GO:0007625	1	0.025	0.0400684	0.044989	SLC1A1
BP	negative regulation of platelet activation	GO:0010544	1	0.025	0.0400684	0.044989	NOS3
BP	positive regulation of macrophage chemotaxis	GO:0010759	1	0.025	0.0400684	0.044989	MAPK1
BP	corticosteroid hormone secretion	GO:0035930	1	0.025	0.0400684	0.044989	PTPN11
BP	regulation of MHC class II biosynthetic process	GO:0045346	1	0.025	0.0400684	0.044989	TLR4
BP	regulation of neurotransmitter uptake	GO:0051580	1	0.025	0.0400684	0.044989	NOS1
BP	regulation of mitochondrial depolarization	GO:0051900	1	0.025	0.0400684	0.044989	P2RX7
BP	labyrinthine layer blood vessel development	GO:0060716	1	0.025	0.0400684	0.044989	MAPK1
BP	coronary vasculature morphogenesis	GO:0060977	1	0.025	0.0400684	0.044989	ACE
BP	calcium ion transmembrane transport via high voltage-gated calcium channel	GO:0061577	1	0.025	0.0400684	0.044989	NOS1
BP	detection of other organism	GO:0098543	1	0.025	0.0400684	0.044989	TLR4
BP	positive regulation of sodium ion transmembrane transport	GO:1902307	1	0.025	0.0400684	0.044989	NOS1
BP	positive regulation of leukocyte mediated immunity	GO:0002705	2	0.05	0.0402246	0.0451143	NOS2/P2RX7
BP	cellular response to hypoxia	GO:0071456	2	0.05	0.0407175	0.0456165	PTGS2/SCN2A
BP	regulation of reactive oxygen species metabolic process	GO:2000377	2	0.05	0.0412126	0.0461201	TLR4/GRIN1
BP	vitamin biosynthetic process	GO:0009110	1	0.025	0.0421333	0.046515	CYP3A4
BP	regulation of fatty acid beta-oxidation	GO:0031998	1	0.025	0.0421333	0.046515	CNR1
BP	regulation of renal sodium excretion	GO:0035813	1	0.025	0.0421333	0.046515	ACE
BP	response to immobilization stress	GO:0035902	1	0.025	0.0421333	0.046515	TH
BP	regulation of dopamine metabolic process	GO:0042053	1	0.025	0.0421333	0.046515	HTR1A
BP	regulation of catecholamine metabolic process	GO:0042069	1	0.025	0.0421333	0.046515	HTR1A
BP	vitamin D metabolic process	GO:0042359	1	0.025	0.0421333	0.046515	CYP3A4
BP	MHC class II biosynthetic process	GO:0045342	1	0.025	0.0421333	0.046515	TLR4
BP	positive regulation of lymphocyte chemotaxis	GO:0140131	1	0.025	0.0421333	0.046515	ADAM10
BP	positive regulation of NLRP3 inflammasome complex assembly	GO:1900227	1	0.025	0.0421333	0.046515	TLR4
BP	regulation of body fluid levels	GO:0050878	3	0.075	0.0421516	0.046515	NOS3/TLR4/PRKACA
BP	placenta development	GO:0001890	2	0.05	0.0422099	0.046515	MAPK1/PTGS2
BP	cellular response to reactive oxygen species	GO:0034614	2	0.05	0.0422099	0.046515	NOS3/MAPK1
BP	regulation of blood vessel endothelial cell migration	GO:0043535	2	0.05	0.0422099	0.046515	NOS3/PTGS2
BP	female gamete generation	GO:0007292	2	0.05	0.0427119	0.0467622	NOS3/PTGS2
BP	histone acetylation	GO:0016573	2	0.05	0.0427119	0.0467622	NOS1/EP300
BP	B cell differentiation	GO:0030183	2	0.05	0.0427119	0.0467622	PIK3R1/EP300
BP	regulation of lipid transport	GO:0032368	2	0.05	0.0427119	0.0467622	PTPN11/P2RX7
BP	negative regulation of transmembrane transport	GO:0034763	2	0.05	0.0427119	0.0467622	NOS1/ACE
BP	viral entry into host cell	GO:0046718	2	0.05	0.0427119	0.0467622	DPP4/HTR2A
BP	regulation of cation channel activity	GO:2001257	2	0.05	0.0432162	0.0472632	NOS1/PRKACA
BP	negative regulation of neuron apoptotic process	GO:0043524	2	0.05	0.0437228	0.0473487	SLC1A1/GRIK2
BP	desensitization of G protein-coupled receptor signaling pathway	GO:0002029	1	0.025	0.0441939	0.0473487	HTR2B
BP	G protein-coupled acetylcholine receptor signaling pathway	GO:0007213	1	0.025	0.0441939	0.0473487	OPRM1
BP	I-kappaB phosphorylation	GO:0007252	1	0.025	0.0441939	0.0473487	TLR4
BP	axonal fasciculation	GO:0007413	1	0.025	0.0441939	0.0473487	CNR1
BP	response to lead ion	GO:0010288	1	0.025	0.0441939	0.0473487	PTGS2
BP	negative regulation of glucose transmembrane transport	GO:0010829	1	0.025	0.0441939	0.0473487	ACE
BP	glycoside metabolic process	GO:0016137	1	0.025	0.0441939	0.0473487	TH
BP	leukotriene biosynthetic process	GO:0019370	1	0.025	0.0441939	0.0473487	LTA4H
BP	negative regulation of cyclase activity	GO:0031280	1	0.025	0.0441939	0.0473487	GABBR1
BP	positive regulation of icosanoid secretion	GO:0032305	1	0.025	0.0441939	0.0473487	P2RX7
BP	peptidyl-tyrosine autophosphorylation	GO:0038083	1	0.025	0.0441939	0.0473487	ACE
BP	mitochondrial depolarization	GO:0051882	1	0.025	0.0441939	0.0473487	P2RX7
BP	reflex	GO:0060004	1	0.025	0.0441939	0.0473487	SLC1A1
BP	cellular response to fluid shear stress	GO:0071498	1	0.025	0.0441939	0.0473487	PTGS2
BP	regulation of tubulin deacetylation	GO:0090043	1	0.025	0.0441939	0.0473487	EP300
BP	motor neuron apoptotic process	GO:0097049	1	0.025	0.0441939	0.0473487	SLC1A1
BP	neuron projection fasciculation	GO:0106030	1	0.025	0.0441939	0.0473487	CNR1
BP	response to nutrient	GO:0007584	2	0.05	0.0442316	0.0473487	PTGS2/CNR1
BP	granulocyte migration	GO:0097530	2	0.05	0.0442316	0.0473487	DPP4/MAPK1
BP	regulation of binding	GO:0051098	3	0.075	0.0445031	0.0475889	ACE/EP300/PRKACA
BP	Golgi organization	GO:0007030	2	0.05	0.0447426	0.0475933	MAPK1/MAP2K2
BP	cell-cell junction assembly	GO:0007043	2	0.05	0.0447426	0.0475933	ACE/PRKACA
BP	positive regulation of neuron projection development	GO:0010976	2	0.05	0.0447426	0.0475933	CNR1/EP300
BP	cellular response to decreased oxygen levels	GO:0036294	2	0.05	0.0447426	0.0475933	PTGS2/SCN2A
BP	eye morphogenesis	GO:0048592	2	0.05	0.0447426	0.0475933	TH/SLC1A1
BP	regulation of innate immune response	GO:0045088	3	0.075	0.0457032	0.0477308	PTPN11/TLR4/EP300
BP	positive regulation of NF-kappaB transcription factor activity	GO:0051092	2	0.05	0.0457713	0.0477308	TLR4/EP300
BP	stimulatory C-type lectin receptor signaling pathway	GO:0002223	1	0.025	0.0462502	0.0477308	EP300
BP	copulation	GO:0007620	1	0.025	0.0462502	0.0477308	CNR1
BP	catechol-containing compound biosynthetic process	GO:0009713	1	0.025	0.0462502	0.0477308	TH
BP	regulation of cardiac muscle contraction by regulation of the release of sequestered calcium ion	GO:0010881	1	0.025	0.0462502	0.0477308	PRKACA
BP	negative adaptation of signaling pathway	GO:0022401	1	0.025	0.0462502	0.0477308	HTR2B
BP	maintenance of gastrointestinal epithelium	GO:0030277	1	0.025	0.0462502	0.0477308	TLR4
BP	regulation of icosanoid secretion	GO:0032303	1	0.025	0.0462502	0.0477308	P2RX7
BP	negative regulation of interleukin-17 production	GO:0032700	1	0.025	0.0462502	0.0477308	TLR4
BP	negative regulation of tissue remodeling	GO:0034104	1	0.025	0.0462502	0.0477308	P2RX7
BP	calcium-mediated signaling using intracellular calcium source	GO:0035584	1	0.025	0.0462502	0.0477308	PRKACA
BP	renal sodium excretion	GO:0035812	1	0.025	0.0462502	0.0477308	ACE
BP	catecholamine biosynthetic process	GO:0042423	1	0.025	0.0462502	0.0477308	TH
BP	positive regulation of fatty acid biosynthetic process	GO:0045723	1	0.025	0.0462502	0.0477308	PTGS2
BP	positive regulation of nitric-oxide synthase activity	GO:0051000	1	0.025	0.0462502	0.0477308	HTR2B
BP	nitric-oxide synthase biosynthetic process	GO:0051767	1	0.025	0.0462502	0.0477308	TLR4
BP	regulation of nitric-oxide synthase biosynthetic process	GO:0051769	1	0.025	0.0462502	0.0477308	TLR4
BP	cellular response to dsRNA	GO:0071359	1	0.025	0.0462502	0.0477308	P2RX7
BP	positive regulation of transforming growth factor beta production	GO:0071636	1	0.025	0.0462502	0.0477308	PTGS2
BP	regulation of protein localization to synapse	GO:1902473	1	0.025	0.0462502	0.0477308	ADAM10
BP	regulation of receptor localization to synapse	GO:1902683	1	0.025	0.0462502	0.0477308	ADAM10
BP	response to lectin	GO:1990840	1	0.025	0.0462502	0.0477308	EP300
BP	cellular response to lectin	GO:1990858	1	0.025	0.0462502	0.0477308	EP300
BP	regulation of NMDA receptor activity	GO:2000310	1	0.025	0.0462502	0.0477308	OPRM1
BP	regulation of bicellular tight junction assembly	GO:2000810	1	0.025	0.0462502	0.0477308	PRKACA
BP	regulation of steroid hormone secretion	GO:2000831	1	0.025	0.0462502	0.0477308	PTPN11
BP	sphingolipid metabolic process	GO:0006665	2	0.05	0.046289	0.0477308	TH/P2RX7
BP	entry into host	GO:0044409	2	0.05	0.046289	0.0477308	DPP4/HTR2A
BP	carboxylic acid transmembrane transport	GO:1905039	2	0.05	0.046289	0.0477308	SLC1A2/SLC1A1
BP	internal peptidyl-lysine acetylation	GO:0018393	2	0.05	0.0468088	0.0481685	NOS1/EP300
BP	organic acid transmembrane transport	GO:1903825	2	0.05	0.0468088	0.0481685	SLC1A2/SLC1A1
BP	positive regulation of leukocyte activation	GO:0002696	3	0.075	0.0469194	0.0482333	DPP4/PTPN11/TLR4
BP	internal protein amino acid acetylation	GO:0006475	2	0.05	0.0478549	0.0487618	NOS1/EP300
BP	protein import into nucleus	GO:0006606	2	0.05	0.0478549	0.0487618	PIK3R1/PTGS2
BP	regulation of neurogenesis	GO:0050767	3	0.075	0.0481518	0.0487618	ACE/OPRM1/MAP2K2
BP	negative regulation of leukocyte chemotaxis	GO:0002689	1	0.025	0.0483021	0.0487618	DPP4
BP	renal water homeostasis	GO:0003091	1	0.025	0.0483021	0.0487618	PRKACA
BP	pulmonary valve development	GO:0003177	1	0.025	0.0483021	0.0487618	NOS3
BP	removal of superoxide radicals	GO:0019430	1	0.025	0.0483021	0.0487618	NOS3
BP	dorsal/ventral neural tube patterning	GO:0021904	1	0.025	0.0483021	0.0487618	PRKACA
BP	positive regulation of interferon-alpha production	GO:0032727	1	0.025	0.0483021	0.0487618	TLR4
BP	negative regulation of organic acid transport	GO:0032891	1	0.025	0.0483021	0.0487618	GABBR1
BP	circadian sleep/wake cycle	GO:0042745	1	0.025	0.0483021	0.0487618	TH
BP	regulation of excretion	GO:0044062	1	0.025	0.0483021	0.0487618	ACE
BP	transport of virus	GO:0046794	1	0.025	0.0483021	0.0487618	DPP4
BP	regulation of long-term neuronal synaptic plasticity	GO:0048169	1	0.025	0.0483021	0.0487618	GRIK2
BP	growth hormone receptor signaling pathway	GO:0060396	1	0.025	0.0483021	0.0487618	PIK3R1
BP	cellular response to growth hormone stimulus	GO:0071378	1	0.025	0.0483021	0.0487618	PIK3R1
BP	tubulin deacetylation	GO:0090042	1	0.025	0.0483021	0.0487618	EP300
BP	ammonium ion metabolic process	GO:0097164	1	0.025	0.0483021	0.0487618	HTR1A
BP	regulation of immune effector process	GO:0002697	3	0.075	0.0490866	0.0495043	NOS2/TLR4/P2RX7
BP	nuclear export	GO:0051168	2	0.05	0.0494403	0.0497616	PTPN11/PRKACA
BP	positive regulation of leukocyte proliferation	GO:0070665	2	0.05	0.0494403	0.0497616	MAPK1/TLR4
CC	synaptic membrane	GO:0097060	14	0.35	1.8578e-14	1.81869e-12	HTR2A/GABBR1/GRIA1/SLC1A2/GRIA2/GRIA3/GRIA4/GRIK2/GRIK3/OPRM1/CNR1/ADAM10/SCN2A/GRIN1
CC	membrane raft	GO:0045121	12	0.3	1.2701e-12	3.36902e-11	NOS1/DPP4/HTR2A/GABBR1/NOS3/SLC1A2/SLC1A1/MAPK1/OPRM1/PTGS2/CNR1/PRKACA
CC	membrane microdomain	GO:0098857	12	0.3	1.31718e-12	3.36902e-11	NOS1/DPP4/HTR2A/GABBR1/NOS3/SLC1A2/SLC1A1/MAPK1/OPRM1/PTGS2/CNR1/PRKACA
CC	dendritic spine	GO:0043197	10	0.25	1.74163e-12	3.36902e-11	NOS1/GABBR1/GRIA1/SLC1A1/GRIA2/GRIA3/GRIA4/OPRM1/GRIN1/PRKACA
CC	ionotropic glutamate receptor complex	GO:0008328	7	0.175	1.86353e-12	3.36902e-11	GRIA1/GRIA2/GRIA3/GRIA4/GRIK2/GRIK3/GRIN1
CC	neuron spine	GO:0044309	10	0.25	2.06488e-12	3.36902e-11	NOS1/GABBR1/GRIA1/SLC1A1/GRIA2/GRIA3/GRIA4/OPRM1/GRIN1/PRKACA
CC	neurotransmitter receptor complex	GO:0098878	7	0.175	4.40391e-12	6.15885e-11	GRIA1/GRIA2/GRIA3/GRIA4/GRIK2/GRIK3/GRIN1
CC	postsynaptic membrane	GO:0045211	10	0.25	1.64176e-10	2.00899e-09	HTR2A/GABBR1/GRIA1/GRIA2/GRIA3/GRIA4/GRIK2/GRIK3/OPRM1/GRIN1
CC	presynaptic membrane	GO:0042734	8	0.2	1.2808e-09	1.39315e-08	HTR2A/GABBR1/SLC1A2/GRIK2/GRIK3/OPRM1/CNR1/SCN2A
CC	asymmetric synapse	GO:0032279	10	0.25	1.72622e-09	1.68987e-08	NOS1/GRIA1/SLC1A1/GRIA2/GRIA3/GRIA4/GRIK2/GRIK3/ADAM10/GRIN1
CC	neuronal cell body	GO:0043025	11	0.275	3.30116e-09	2.93788e-08	HTR2A/GABBR1/TH/GRIA1/SLC1A1/GRIA2/GRIA4/GRIK2/GRIK3/OPRM1/P2RX7
CC	neuron to neuron synapse	GO:0098984	10	0.25	3.68483e-09	3.00605e-08	NOS1/GRIA1/SLC1A1/GRIA2/GRIA3/GRIA4/GRIK2/GRIK3/ADAM10/GRIN1
CC	glutamatergic synapse	GO:0098978	10	0.25	7.2432e-09	5.19455e-08	HTR2A/GABBR1/GRIA1/SLC1A2/GRIK2/GRIK3/CNR1/ADAM10/SCN2A/PRKACA
CC	monoatomic ion channel complex	GO:0034702	9	0.225	7.42876e-09	5.19455e-08	GRIA1/GRIA2/GRIA3/GRIA4/GRIK2/GRIK3/SCN2A/GRIN1/PRKACA
CC	postsynaptic density	GO:0014069	9	0.225	2.20216e-08	1.4372e-07	NOS1/GRIA1/GRIA2/GRIA3/GRIA4/GRIK2/GRIK3/ADAM10/GRIN1
CC	postsynaptic specialization	GO:0099572	9	0.225	4.05955e-08	2.4838e-07	NOS1/GRIA1/GRIA2/GRIA3/GRIA4/GRIK2/GRIK3/ADAM10/GRIN1
CC	postsynaptic density membrane	GO:0098839	6	0.15	5.83536e-08	3.3603e-07	GRIA1/GRIA2/GRIA3/GRIA4/GRIK2/GRIK3
CC	transmembrane transporter complex	GO:1902495	9	0.225	7.64978e-08	4.16041e-07	GRIA1/GRIA2/GRIA3/GRIA4/GRIK2/GRIK3/SCN2A/GRIN1/PRKACA
CC	transporter complex	GO:1990351	9	0.225	1.32073e-07	6.80489e-07	GRIA1/GRIA2/GRIA3/GRIA4/GRIK2/GRIK3/SCN2A/GRIN1/PRKACA
CC	AMPA glutamate receptor complex	GO:0032281	4	0.1	2.18794e-07	1.05342e-06	GRIA1/GRIA2/GRIA3/GRIA4
CC	plasma membrane signaling receptor complex	GO:0098802	8	0.2	2.27561e-07	1.05342e-06	GABBR1/GRIA1/GRIA2/GRIA3/GRIA4/GRIK2/GRIK3/GRIN1
CC	postsynaptic specialization membrane	GO:0099634	6	0.15	2.36737e-07	1.05342e-06	GRIA1/GRIA2/GRIA3/GRIA4/GRIK2/GRIK3
CC	plasma membrane raft	GO:0044853	5	0.125	3.47842e-06	1.48052e-05	HTR2A/NOS3/MAPK1/PTGS2/PRKACA
CC	neuron projection terminus	GO:0044306	5	0.125	6.37682e-06	2.60107e-05	TH/SLC1A2/SLC1A1/GRIK3/GRIN1
CC	neuron projection membrane	GO:0032589	4	0.1	6.78728e-06	2.65776e-05	GABBR1/GRIA1/SLC1A2/OPRM1
CC	sodium channel complex	GO:0034706	3	0.075	7.55281e-06	2.84377e-05	GRIK2/GRIK3/SCN2A
CC	excitatory synapse	GO:0060076	4	0.1	8.79162e-06	3.18761e-05	GRIA1/GRIA2/GRIA3/GRIN1
CC	caveola	GO:0005901	4	0.1	2.47243e-05	8.6442e-05	HTR2A/NOS3/MAPK1/PTGS2
CC	leading edge membrane	GO:0031256	5	0.125	3.19611e-05	0.00010789	DPP4/GABBR1/GRIA1/SLC1A2/OPRM1
CC	endocytic vesicle membrane	GO:0030666	5	0.125	4.79897e-05	0.000156598	NOS3/GRIA1/GRIA2/GRIA3/GRIA4
CC	dendritic shaft	GO:0043198	3	0.075	6.40023e-05	0.000202113	HTR2A/GABBR1/SLC1A1
CC	endocytic vesicle	GO:0030139	6	0.15	6.96875e-05	0.000213189	DPP4/NOS3/GRIA1/GRIA2/GRIA3/GRIA4
CC	cell projection membrane	GO:0031253	6	0.15	7.19343e-05	0.000213394	DPP4/GABBR1/GRIA1/ACE/SLC1A2/OPRM1
CC	axon terminus	GO:0043679	4	0.1	8.57698e-05	0.000246953	TH/SLC1A1/GRIK3/GRIN1
CC	terminal bouton	GO:0043195	3	0.075	0.000121458	0.000339717	TH/GRIK3/GRIN1
CC	cell leading edge	GO:0031252	6	0.15	0.000203016	0.00055206	DPP4/GABBR1/GRIA1/SLC1A2/OPRM1/TLR4
CC	distal axon	GO:0150034	5	0.125	0.000243346	0.000643846	TH/SLC1A1/GRIK3/CNR1/GRIN1
CC	perikaryon	GO:0043204	4	0.1	0.000286822	0.000738903	TH/SLC1A1/GRIK3/OPRM1
CC	main axon	GO:0044304	3	0.075	0.000304645	0.000764696	GABBR1/SLC1A2/SCN2A
CC	axolemma	GO:0030673	2	0.05	0.000366904	0.00089795	GABBR1/SLC1A2
CC	cation channel complex	GO:0034703	4	0.1	0.000628761	0.00150128	GRIK2/GRIK3/SCN2A/PRKACA
CC	perinuclear endoplasmic reticulum	GO:0097038	2	0.05	0.000685002	0.00159662	PIK3R1/ADAM10
CC	synaptic cleft	GO:0043083	2	0.05	0.000839053	0.00191021	SLC1A1/GRIN1
CC	synaptic vesicle	GO:0008021	4	0.1	0.000878696	0.00195499	GABBR1/TH/GRIA1/GRIN1
CC	exocytic vesicle	GO:0070382	4	0.1	0.00113488	0.00246887	GABBR1/TH/GRIA1/GRIN1
CC	dendrite cytoplasm	GO:0032839	2	0.05	0.00149666	0.00318512	GRIK3/OPRM1
CC	focal adhesion	GO:0005925	5	0.125	0.00162818	0.00335533	DPP4/MAPK1/OPRM1/MAP2K2/ADAM10
CC	early endosome	GO:0005769	5	0.125	0.00164519	0.00335533	GRIA1/SLC1A1/MAPK1/MAP2K2/TLR4
CC	cell-substrate junction	GO:0030055	5	0.125	0.00180431	0.00360474	DPP4/MAPK1/OPRM1/MAP2K2/ADAM10
CC	sarcolemma	GO:0042383	3	0.075	0.00270773	0.0052742	NOS1/OPRM1/SCN2A
CC	glial cell projection	GO:0097386	2	0.05	0.00274769	0.0052742	SLC1A2/SLC1A1
CC	dendrite membrane	GO:0032590	2	0.05	0.00319258	0.00601032	GRIA1/OPRM1
CC	nuclear inner membrane	GO:0005637	2	0.05	0.00761948	0.0140737	PTGS2/P2RX7
CC	neuromuscular junction	GO:0031594	2	0.05	0.00981806	0.0177988	P2RX7/PRKACA
CC	transport vesicle	GO:0030133	4	0.1	0.0109137	0.0192311	GABBR1/TH/GRIA1/GRIN1
CC	external side of plasma membrane	GO:0009897	4	0.1	0.011001	0.0192311	ACE/GRIA2/TLR4/P2RX7
CC	calcium channel complex	GO:0034704	2	0.05	0.0114219	0.0196166	SCN2A/PRKACA
CC	GABA-ergic synapse	GO:0098982	2	0.05	0.0128405	0.0216727	GABBR1/CNR1
CC	plasma membrane bounded cell projection cytoplasm	GO:0032838	3	0.075	0.0135651	0.0225077	GRIK3/OPRM1/PRKACA
CC	potassium channel complex	GO:0034705	2	0.05	0.014332	0.0230005	GRIK2/GRIK3
CC	neuron projection cytoplasm	GO:0120111	2	0.05	0.014332	0.0230005	GRIK3/OPRM1
CC	Schaffer collateral - CA1 synapse	GO:0098685	2	0.05	0.0158949	0.0250971	GABBR1/SLC1A1
CC	recycling endosome membrane	GO:0055038	2	0.05	0.01854	0.028809	GRIA1/SLC1A1
CC	cytoplasmic region	GO:0099568	3	0.075	0.0200737	0.0305892	GRIK3/OPRM1/PRKACA
CC	tetraspanin-enriched microdomain	GO:0097197	1	0.025	0.0203106	0.0305892	ADAM10
CC	paranode region of axon	GO:0033270	1	0.025	0.0223194	0.0329714	SCN2A
CC	late endosome	GO:0005770	3	0.075	0.0225659	0.0329714	SLC1A1/MAPK1/MAP2K2
CC	endoplasmic reticulum lumen	GO:0005788	3	0.075	0.0258561	0.0372231	MAPK1/PTGS2/ADAM10
CC	ficolin-1-rich granule lumen	GO:1904813	2	0.05	0.0266857	0.0378608	LTA4H/MAPK1
CC	dendritic spine membrane	GO:0032591	1	0.025	0.0303145	0.0417976	GRIA1
CC	apical dendrite	GO:0097440	1	0.025	0.0303145	0.0417976	SLC1A1
CC	node of Ranvier	GO:0033268	1	0.025	0.0323033	0.0439211	SCN2A
CC	peroxisome	GO:0005777	2	0.05	0.0346768	0.045874	NOS2/MAP2K2
CC	microbody	GO:0042579	2	0.05	0.0346768	0.045874	NOS2/MAP2K2
CC	pseudopodium	GO:0031143	1	0.025	0.0362689	0.0473405	MAPK1
CC	astrocyte projection	GO:0097449	1	0.025	0.0382458	0.0486242	SLC1A2
CC	parallel fiber to Purkinje cell synapse	GO:0098688	1	0.025	0.0382458	0.0486242	GRIA3
CC	sperm flagellum	GO:0036126	2	0.05	0.0392116	0.049213	ACE/PRKACA
CC	cytoplasmic side of plasma membrane	GO:0009898	2	0.05	0.0420355	0.0497585	TH/MAP2K2
CC	melanosome membrane	GO:0033162	1	0.025	0.0421877	0.0497585	TH
CC	chitosome	GO:0045009	1	0.025	0.0421877	0.0497585	TH
CC	pigment granule membrane	GO:0090741	1	0.025	0.0421877	0.0497585	TH
CC	GABA receptor complex	GO:1902710	1	0.025	0.0421877	0.0497585	GABBR1
MF	neurotransmitter receptor activity	GO:0030594	13	0.325	1.3278e-20	1.43961e-18	HTR2B/HTR1A/HTR2A/HTR2C/HTR7/GABBR1/GRIA1/GRIA2/GRIA3/GRIA4/GRIK2/GRIK3/GRIN1
MF	ionotropic glutamate receptor activity	GO:0004970	7	0.175	6.59146e-15	3.57327e-13	GRIA1/GRIA2/GRIA3/GRIA4/GRIK2/GRIK3/GRIN1
MF	glutamate receptor activity	GO:0008066	7	0.175	1.14713e-13	4.14576e-12	GRIA1/GRIA2/GRIA3/GRIA4/GRIK2/GRIK3/GRIN1
MF	neurotransmitter receptor activity involved in regulation of postsynaptic membrane potential	GO:0099529	7	0.175	1.30916e-12	3.092e-11	GABBR1/GRIA1/GRIA2/GRIA3/GRIA4/GRIK2/GRIK3
MF	extracellular ligand-gated monoatomic ion channel activity	GO:0005230	8	0.2	1.42592e-12	3.092e-11	GRIA1/GRIA2/GRIA3/GRIA4/GRIK2/GRIK3/GRIN1/P2RX7
MF	postsynaptic neurotransmitter receptor activity	GO:0098960	7	0.175	1.66146e-11	3.00229e-10	GABBR1/GRIA1/GRIA2/GRIA3/GRIA4/GRIK2/GRIK3
MF	transmitter-gated monoatomic ion channel activity	GO:0022824	7	0.175	2.86208e-11	3.87887e-10	GRIA1/GRIA2/GRIA3/GRIA4/GRIK2/GRIK3/GRIN1
MF	transmitter-gated channel activity	GO:0022835	7	0.175	2.86208e-11	3.87887e-10	GRIA1/GRIA2/GRIA3/GRIA4/GRIK2/GRIK3/GRIN1
MF	transmitter-gated monoatomic ion channel activity involved in regulation of postsynaptic membrane potential	GO:1904315	6	0.15	1.11603e-10	1.34446e-09	GRIA1/GRIA2/GRIA3/GRIA4/GRIK2/GRIK3
MF	ligand-gated monoatomic ion channel activity involved in regulation of presynaptic membrane potential	GO:0099507	5	0.125	2.29344e-10	2.48657e-09	GRIA1/GRIA3/GRIA4/GRIK2/GRIK3
MF	ligand-gated monoatomic ion channel activity	GO:0015276	8	0.2	5.8271e-10	5.26484e-09	GRIA1/GRIA2/GRIA3/GRIA4/GRIK2/GRIK3/GRIN1/P2RX7
MF	ligand-gated channel activity	GO:0022834	8	0.2	5.8271e-10	5.26484e-09	GRIA1/GRIA2/GRIA3/GRIA4/GRIK2/GRIK3/GRIN1/P2RX7
MF	gated channel activity	GO:0022836	10	0.25	8.24811e-10	6.38764e-09	GRIA1/GRIA2/GRIA3/GRIA4/GRIK2/GRIK3/OPRM1/SCN2A/GRIN1/P2RX7
MF	monoatomic ion gated channel activity	GO:0022839	10	0.25	8.24811e-10	6.38764e-09	GRIA1/GRIA2/GRIA3/GRIA4/GRIK2/GRIK3/OPRM1/SCN2A/GRIN1/P2RX7
MF	G protein-coupled serotonin receptor activity	GO:0004993	5	0.125	9.68284e-10	6.99882e-09	HTR2B/HTR1A/HTR2A/HTR2C/HTR7
MF	monoatomic ion channel activity	GO:0005216	11	0.275	1.34184e-09	9.0927e-09	GRIA1/SLC1A1/GRIA2/GRIA3/GRIA4/GRIK2/GRIK3/OPRM1/SCN2A/GRIN1/P2RX7
MF	amino acid binding	GO:0016597	6	0.15	1.93087e-09	1.23146e-08	NOS1/NOS2/TH/NOS3/SLC1A1/GRIN1
MF	serotonin receptor activity	GO:0099589	5	0.125	2.94489e-09	1.77382e-08	HTR2B/HTR1A/HTR2A/HTR2C/HTR7
MF	channel activity	GO:0015267	11	0.275	3.86388e-09	2.06983e-08	GRIA1/SLC1A1/GRIA2/GRIA3/GRIA4/GRIK2/GRIK3/OPRM1/SCN2A/GRIN1/P2RX7
MF	passive transmembrane transporter activity	GO:0022803	11	0.275	3.94887e-09	2.06983e-08	GRIA1/SLC1A1/GRIA2/GRIA3/GRIA4/GRIK2/GRIK3/OPRM1/SCN2A/GRIN1/P2RX7
MF	serotonin binding	GO:0051378	4	0.1	4.00903e-09	2.06983e-08	HTR2B/HTR1A/HTR2A/HTR2C
MF	amine binding	GO:0043176	4	0.1	6.29003e-09	3.09987e-08	HTR2B/HTR1A/HTR2A/HTR2C
MF	amide binding	GO:0033218	10	0.25	1.01427e-08	4.78121e-08	GRIA1/SLC1A1/FOLH1/GRIA2/GRIA3/GRIA4/PIK3R1/OPRM1/TLR4/GRIN1
MF	G protein-coupled amine receptor activity	GO:0008227	5	0.125	2.06058e-08	8.98262e-08	HTR2B/HTR1A/HTR2A/HTR2C/HTR7
MF	peptide binding	GO:0042277	9	0.225	2.07123e-08	8.98262e-08	GRIA1/FOLH1/GRIA2/GRIA3/GRIA4/PIK3R1/OPRM1/TLR4/GRIN1
MF	amyloid-beta binding	GO:0001540	6	0.15	2.77735e-08	1.15817e-07	GRIA1/GRIA2/GRIA3/GRIA4/TLR4/GRIN1
MF	oxidoreductase activity, acting on paired donors, with incorporation or reduction of molecular oxygen, NAD(P)H as one donor, and incorporation of one atom of oxygen	GO:0016709	4	0.1	1.66448e-06	6.6839e-06	NOS1/NOS2/NOS3/CYP3A4
MF	oxidoreductase activity, acting on paired donors, with incorporation or reduction of molecular oxygen	GO:0016705	6	0.15	2.15053e-06	8.32723e-06	NOS1/NOS2/TH/NOS3/CYP3A4/PTGS2
MF	exopeptidase activity	GO:0008238	5	0.125	2.69687e-06	1.00827e-05	DPP4/ACE/FOLH1/LTA4H/ADAM10
MF	monooxygenase activity	GO:0004497	5	0.125	2.82997e-06	1.02276e-05	NOS1/NOS2/TH/NOS3/CYP3A4
MF	FMN binding	GO:0010181	3	0.075	4.27421e-06	1.4766e-05	NOS1/NOS2/NOS3
MF	carboxylic acid binding	GO:0031406	6	0.15	4.35812e-06	1.4766e-05	NOS1/NOS2/TH/NOS3/SLC1A1/GRIN1
MF	NADP binding	GO:0050661	4	0.1	5.2256e-06	1.71686e-05	NOS1/NOS2/NOS3/HSD11B1
MF	organic acid binding	GO:0043177	6	0.15	6.09133e-06	1.94244e-05	NOS1/NOS2/TH/NOS3/SLC1A1/GRIN1
MF	dipeptidase activity	GO:0016805	3	0.075	6.36856e-06	1.97282e-05	ACE/FOLH1/ADAM10
MF	heme binding	GO:0020037	5	0.125	1.14411e-05	3.4457e-05	NOS1/NOS2/NOS3/CYP3A4/PTGS2
MF	metalloexopeptidase activity	GO:0008235	4	0.1	1.41953e-05	4.15966e-05	ACE/FOLH1/LTA4H/ADAM10
MF	tetrapyrrole binding	GO:0046906	5	0.125	1.60972e-05	4.59283e-05	NOS1/NOS2/NOS3/CYP3A4/PTGS2
MF	sodium ion transmembrane transporter activity	GO:0015081	5	0.125	2.07901e-05	5.77969e-05	SLC1A2/SLC1A1/GRIK2/GRIK3/SCN2A
MF	metal ion transmembrane transporter activity	GO:0046873	7	0.175	3.77458e-05	0.000102311	SLC1A2/SLC1A1/GRIK2/GRIK3/OPRM1/SCN2A/GRIN1
MF	monoatomic cation channel activity	GO:0005261	6	0.15	6.65629e-05	0.00017602	GRIK2/GRIK3/OPRM1/SCN2A/GRIN1/P2RX7
MF	calmodulin binding	GO:0005516	5	0.125	7.02589e-05	0.00018137	NOS1/NOS2/NOS3/ACE/GRIN1
MF	ligand-gated monoatomic cation channel activity	GO:0099094	4	0.1	8.7739e-05	0.000221227	GRIK2/GRIK3/GRIN1/P2RX7
MF	sodium channel activity	GO:0005272	3	0.075	9.62836e-05	0.000237254	GRIK2/GRIK3/SCN2A
MF	protein serine/threonine/tyrosine kinase activity	GO:0004712	3	0.075	0.000127396	0.000306943	MAPK1/MAP2K2/PRKACA
MF	phosphotyrosine residue binding	GO:0001784	3	0.075	0.000145138	0.000342087	MAPK1/PIK3R1/PTPN11
MF	glutamate binding	GO:0016595	2	0.05	0.000205777	0.000474692	SLC1A1/GRIN1
MF	protein phosphorylated amino acid binding	GO:0045309	3	0.075	0.000271645	0.000613583	MAPK1/PIK3R1/PTPN11
MF	sulfur amino acid transmembrane transporter activity	GO:0000099	2	0.05	0.000300975	0.00066596	SLC1A2/SLC1A1
MF	scaffold protein binding	GO:0097110	3	0.075	0.000398027	0.000863089	NOS1/NOS3/MAP2K2
MF	L-glutamate transmembrane transporter activity	GO:0005313	2	0.05	0.000413838	0.00087978	SLC1A2/SLC1A1
MF	MAP kinase kinase activity	GO:0004708	2	0.05	0.00069197	0.00141555	MAPK1/MAP2K2
MF	acidic amino acid transmembrane transporter activity	GO:0015172	2	0.05	0.00069197	0.00141555	SLC1A2/SLC1A1
MF	signaling adaptor activity	GO:0035591	3	0.075	0.000778995	0.00156406	PIK3R1/MAP2K2/PTPN11
MF	flavin adenine dinucleotide binding	GO:0050660	3	0.075	0.000834886	0.0016458	NOS1/NOS2/NOS3
MF	metallopeptidase activity	GO:0008237	4	0.1	0.000866942	0.00167848	ACE/FOLH1/LTA4H/ADAM10
MF	insulin receptor binding	GO:0005158	2	0.05	0.001039	0.00193024	PIK3R1/PTPN11
MF	amino acid:sodium symporter activity	GO:0005283	2	0.05	0.001039	0.00193024	SLC1A2/SLC1A1
MF	phosphoprotein binding	GO:0051219	3	0.075	0.00105039	0.00193024	MAPK1/PIK3R1/PTPN11
MF	G-protein alpha-subunit binding	GO:0001965	2	0.05	0.00145377	0.00262699	HTR2B/OPRM1
MF	amino acid:monoatomic cation symporter activity	GO:0005416	2	0.05	0.0016862	0.00299705	SLC1A2/SLC1A1
MF	excitatory extracellular ligand-gated monoatomic ion channel activity	GO:0005231	2	0.05	0.00206576	0.00361244	GRIK2/P2RX7
MF	calcium channel activity	GO:0005262	3	0.075	0.00258698	0.00445212	OPRM1/SCN2A/GRIN1
MF	organic acid:sodium symporter activity	GO:0005343	2	0.05	0.0027796	0.00470886	SLC1A2/SLC1A1
MF	lipopolysaccharide binding	GO:0001530	2	0.05	0.0029344	0.00489462	TLR4/P2RX7
MF	oxygen binding	GO:0019825	2	0.05	0.00325589	0.00534859	TH/CYP3A4
MF	aminopeptidase activity	GO:0004177	2	0.05	0.00342255	0.00553845	DPP4/LTA4H
MF	calcium ion transmembrane transporter activity	GO:0015085	3	0.075	0.00362496	0.00577974	OPRM1/SCN2A/GRIN1
MF	neutral L-amino acid transmembrane transporter activity	GO:0015175	2	0.05	0.0045042	0.00697644	SLC1A2/SLC1A1
MF	amide transmembrane transporter activity	GO:0042887	2	0.05	0.0045042	0.00697644	SLC1A2/SLC1A1
MF	carboxypeptidase activity	GO:0004180	2	0.05	0.00469794	0.00717402	ACE/FOLH1
MF	voltage-gated calcium channel activity	GO:0005245	2	0.05	0.00572331	0.00850037	OPRM1/SCN2A
MF	signaling receptor complex adaptor activity	GO:0030159	2	0.05	0.00572331	0.00850037	PIK3R1/PTPN11
MF	sulfur compound transmembrane transporter activity	GO:1901682	2	0.05	0.00684164	0.010024	SLC1A2/SLC1A1
MF	voltage-gated monoatomic ion channel activity	GO:0005244	3	0.075	0.0080089	0.0114254	OPRM1/SCN2A/GRIN1
MF	voltage-gated channel activity	GO:0022832	3	0.075	0.0080089	0.0114254	OPRM1/SCN2A/GRIN1
MF	L-amino acid transmembrane transporter activity	GO:0015179	2	0.05	0.00881927	0.0124181	SLC1A2/SLC1A1
MF	protein serine/threonine kinase activator activity	GO:0043539	2	0.05	0.0107342	0.0149207	PIK3R1/MAP2K2
MF	receptor tyrosine kinase binding	GO:0030971	2	0.05	0.0119037	0.0163368	PIK3R1/PTPN11
MF	virus receptor activity	GO:0001618	2	0.05	0.0122044	0.0165402	DPP4/HTR2A
MF	exogenous protein binding	GO:0140272	2	0.05	0.0125085	0.016743	DPP4/HTR2A
MF	solute:sodium symporter activity	GO:0015370	2	0.05	0.0128159	0.0169452	SLC1A2/SLC1A1
MF	amino acid transmembrane transporter activity	GO:0015171	2	0.05	0.0140781	0.018171	SLC1A2/SLC1A1
MF	PDZ domain binding	GO:0030165	2	0.05	0.0140781	0.018171	GRIA1/MAP2K2
MF	steroid binding	GO:0005496	2	0.05	0.0196354	0.0250457	HSD11B1/CYP3A4
MF	dipeptidyl-peptidase activity	GO:0008239	1	0.025	0.0215689	0.0256981	DPP4
MF	RNA polymerase II CTD heptapeptide repeat kinase activity	GO:0008353	1	0.025	0.0215689	0.0256981	MAPK1
MF	retinoic acid 4-hydroxylase activity	GO:0008401	1	0.025	0.0215689	0.0256981	CYP3A4
MF	L-aspartate transmembrane transporter activity	GO:0015183	1	0.025	0.0215689	0.0256981	SLC1A1
MF	glutathione binding	GO:0043295	1	0.025	0.0215689	0.0256981	GSTM1
MF	serine-type exopeptidase activity	GO:0070008	1	0.025	0.0215689	0.0256981	ACE
MF	MAP-kinase scaffold activity	GO:0005078	1	0.025	0.0237007	0.0264913	MAP2K2
MF	ferric iron binding	GO:0008199	1	0.025	0.0237007	0.0264913	TH
MF	glycine binding	GO:0016594	1	0.025	0.0237007	0.0264913	GRIN1
MF	oxidoreductase activity, acting on CH or CH2 groups	GO:0016725	1	0.025	0.0237007	0.0264913	CYP3A4
MF	phosphatidylinositol 3-kinase regulatory subunit binding	GO:0036312	1	0.025	0.0237007	0.0264913	PIK3R1
MF	G protein-coupled neurotransmitter receptor activity	GO:0099528	1	0.025	0.0237007	0.0264913	GABBR1
MF	solute:monoatomic cation symporter activity	GO:0015294	2	0.05	0.0247192	0.0273478	SLC1A2/SLC1A1
MF	non-membrane spanning protein tyrosine phosphatase activity	GO:0004726	1	0.025	0.0258279	0.0277256	PTPN11
MF	neurotrophin receptor binding	GO:0005165	1	0.025	0.0258279	0.0277256	PIK3R1
MF	STAT family protein binding	GO:0097677	1	0.025	0.0258279	0.0277256	EP300
MF	MAP kinase activity	GO:0004707	1	0.025	0.0279506	0.0288613	MAPK1
MF	insulin receptor substrate binding	GO:0043560	1	0.025	0.0279506	0.0288613	PIK3R1
MF	pre-mRNA intronic binding	GO:0097157	1	0.025	0.0279506	0.0288613	EP300
MF	catecholamine binding	GO:1901338	1	0.025	0.0279506	0.0288613	TH
MF	potassium channel activity	GO:0005267	2	0.05	0.02852	0.0288988	GRIK2/GRIK3
MF	protein tyrosine kinase binding	GO:1990782	2	0.05	0.02852	0.0288988	PIK3R1/PTPN11
MF	metalloendopeptidase activity	GO:0004222	2	0.05	0.028956	0.0290689	ACE/ADAM10
MF	histone H3 acetyltransferase activity	GO:0010484	1	0.025	0.0300689	0.0296373	EP300
MF	chloride ion binding	GO:0031404	1	0.025	0.0300689	0.0296373	ACE
MF	carbon-sulfur lyase activity	GO:0016846	1	0.025	0.0321826	0.0314349	GLO1
MF	NAD+ nucleosidase activity	GO:0003953	1	0.025	0.0342918	0.0320513	TLR4
MF	insulin-like growth factor receptor binding	GO:0005159	1	0.025	0.0342918	0.0320513	PIK3R1
MF	C4-dicarboxylate transmembrane transporter activity	GO:0015556	1	0.025	0.0342918	0.0320513	SLC1A1
MF	NAD(P)+ nucleosidase activity	GO:0050135	1	0.025	0.0342918	0.0320513	TLR4
MF	NAD+ nucleotidase, cyclic ADP-ribose generating	GO:0061809	1	0.025	0.0342918	0.0320513	TLR4
MF	protein kinase activator activity	GO:0030295	2	0.05	0.0348637	0.0323074	PIK3R1/MAP2K2
MF	transmembrane receptor protein tyrosine kinase adaptor activity	GO:0005068	1	0.025	0.0363965	0.0331609	PIK3R1
MF	neurotransmitter binding	GO:0042165	1	0.025	0.0363965	0.0331609	GRIN1
MF	voltage-gated monoatomic cation channel activity	GO:0022843	2	0.05	0.0372509	0.0336565	OPRM1/SCN2A
MF	kinase activator activity	GO:0019209	2	0.05	0.0377357	0.0338128	PIK3R1/MAP2K2
MF	protein heterodimerization activity	GO:0046982	3	0.075	0.0383504	0.0340819	GABBR1/PIK3R1/TLR4
MF	symporter activity	GO:0015293	2	0.05	0.0392049	0.034558	SLC1A2/SLC1A1
MF	voltage-gated sodium channel activity	GO:0005248	1	0.025	0.0405926	0.0349293	SCN2A
MF	1-phosphatidylinositol-3-kinase regulator activity	GO:0046935	1	0.025	0.0405926	0.0349293	PIK3R1
MF	peptide hormone receptor binding	GO:0051428	1	0.025	0.0405926	0.0349293	PTPN11
MF	purinergic nucleotide receptor activity	GO:0001614	1	0.025	0.042684	0.036155	P2RX7
MF	nucleotide receptor activity	GO:0016502	1	0.025	0.042684	0.036155	P2RX7
MF	iron ion binding	GO:0005506	2	0.05	0.0432278	0.0363266	TH/CYP3A4
MF	protein-macromolecule adaptor activity	GO:0030674	3	0.075	0.0435566	0.0363266	PIK3R1/MAP2K2/PTPN11
MF	protein serine kinase activity	GO:0106310	3	0.075	0.0441561	0.0365454	MAPK1/MAP2K2/PRKACA
MF	potassium ion transmembrane transporter activity	GO:0015079	2	0.05	0.0458176	0.0373521	GRIK2/GRIK3
MF	histone H4 acetyltransferase activity	GO:0010485	1	0.025	0.0468533	0.0373521	EP300
MF	GABA receptor activity	GO:0016917	1	0.025	0.0468533	0.0373521	GABBR1
MF	G-protein beta-subunit binding	GO:0031681	1	0.025	0.0468533	0.0373521	OPRM1
MF	phosphatidylinositol 3-kinase regulator activity	GO:0035014	1	0.025	0.0468533	0.0373521	PIK3R1
MF	carboxylic acid transmembrane transporter activity	GO:0046943	2	0.05	0.0484637	0.0383539	SLC1A2/SLC1A1
MF	organic acid transmembrane transporter activity	GO:0005342	2	0.05	0.0489995	0.038497	SLC1A2/SLC1A1

## Sheet: Table S5
Table S5 Molecular Docking Results of L-Theanine with Key Targets
NO.	Compound	Core Target	Complex	Docking score (kcal/mol)	Center x	Center y	Center z	Size x	Size y	Size z	Category	Amino acid	Distance(Å)	Types
1	L-Theanine	GRIA1	L-Theanine-GRIA1	-5.7	-2.401	0.017	5.458	40	40	40	Unfavorable	THR669	1.86027	Unfavorable Donor-Donor
											Electrostatic	GLU719	3.56594	Attractive Charge
											Hydrogen Bond	SER668	2.13177	Conventional Hydrogen Bond
											Hydrogen Bond	THR494	2.52951	Conventional Hydrogen Bond
											Hydrogen Bond	SER668	2.783	Conventional Hydrogen Bond
											Hydrogen Bond	GLU719	2.2058	Conventional Hydrogen Bond
											Hydrogen Bond	TYR464	4.0289	Pi-Donor Hydrogen Bond
2	L-Theanine	GRIA2	L-Theanine-GRIA2	-5.6	-21.265	-38.515	-18.106	40	40	40	Electrostatic	ASP210	4.47	Salt Bridge;Attractive Charge
											Hydrogen Bond	SER159	2.50173	Conventional Hydrogen Bond
											Hydrogen Bond	THR160	2.09265	Conventional Hydrogen Bond
3	L-Theanine	GRIN1	L-Theanine-GRIN1	-5.2	-17.276	4.151	6.588	40	40	40	Unfavorable	PHE348	2.48319	Unfavorable Donor-Donor
											Hydrogen Bond	HIS146	2.56148	Conventional Hydrogen Bond
											Hydrogen Bond	SER149	2.20304	Conventional Hydrogen Bond
											Hydrogen Bond	ARG179	2.43205	Conventional Hydrogen Bond
											Hydrogen Bond	PHE348	2.83685	Conventional Hydrogen Bond
											Hydrogen Bond	ALA349	2.03584	Conventional Hydrogen Bond
											Hydrogen Bond	LYS347	3.06287	Carbon Hydrogen Bond
4	L-Theanine	PRKACA	L-Theanine-PRKACA	-5.2	-28.391	8.079	6.466	39.2	26.4	40	Electrostatic	GLU127	2.75269	Salt Bridge;Attractive Charge
											Electrostatic	ASP328	5.00982	Attractive Charge
											Hydrogen Bond	ALA123	2.15279	Conventional Hydrogen Bond
											Hydrogen Bond	LEU49	2.29087	Conventional Hydrogen Bond
											Hydrogen Bond	ASP328	2.0219	Conventional Hydrogen Bond
											Hydrogen Bond	PHE327	2.68025	Carbon Hydrogen Bond
5	L-Theanine	HTR1A	L-Theanine-HTR1A	-4.6	-28.229	-2.772	13.323	40	40	40	Electrostatic	ASP406	5.28026	Attractive Charge
											Hydrogen Bond	ASP406	2.11206	Conventional Hydrogen Bond
											Hydrogen Bond	ARG339	2.78009	Conventional Hydrogen Bond
											Hydrogen Bond	ARG339	2.77942	Conventional Hydrogen Bond
											Hydrogen Bond	THR343	2.10588	Conventional Hydrogen Bond
											Hydrogen Bond	THR343	2.46358	Conventional Hydrogen Bond
											Hydrogen Bond	THR346	2.09112	Conventional Hydrogen Bond
